# Supplementary material for: Effects of human immunoglobulins on Cryptococcus neoformans morphology and proteome
Source: mBio. 2026 Feb 9;17(3):e03827-25. doi: 10.1128/mbio.03827-25 (PMC12977590; doi:10.1128/mbio.03827-25)
Supplement: Table S1 — Protein distribution in the experimental groups at 24 hours. [file mbio.03827-25-s0002.xlsx]

## Sheet: Shared - all 24 h
Accesion number	Description
Q5KAR2	ATP-citrate synthase OS=Cryptococcus neoformans var. neoformans serotype D (strain JEC21 / ATCC MYA-565) OX=214684 GN=CNJ00800 PE=3 SV=1
Q5KG98	Fatty-acid synthase complex protein, putative OS=Cryptococcus neoformans var. neoformans serotype D (strain JEC21 / ATCC MYA-565) OX=214684 GN=CNE04370 PE=4 SV=1
Q5KFU0	ATP synthase subunit beta OS=Cryptococcus neoformans var. neoformans serotype D (strain JEC21 / ATCC MYA-565) OX=214684 GN=CNF00570 PE=3 SV=1
Q5KKP4	Transcriptional coregulator SSA1 OS=Cryptococcus neoformans var. neoformans serotype D (strain JEC21 / ATCC MYA-565) OX=214684 GN=SSA1 PE=1 SV=1
Q5KHJ9	Translation elongation factor 2 OS=Cryptococcus neoformans var. neoformans serotype D (strain JEC21 / ATCC MYA-565) OX=214684 GN=CND06220 PE=4 SV=2
P0CN30	Elongation factor 1-alpha OS=Cryptococcus neoformans var. neoformans serotype D (strain JEC21 / ATCC MYA-565) OX=214684 GN=TEF1 PE=3 SV=1
Q5KKM4	Chaperone, putative OS=Cryptococcus neoformans var. neoformans serotype D (strain JEC21 / ATCC MYA-565) OX=214684 GN=CNC02520 PE=3 SV=1
Q5KFB9	ATP synthase subunit alpha OS=Cryptococcus neoformans var. neoformans serotype D (strain JEC21 / ATCC MYA-565) OX=214684 GN=CNF02280 PE=3 SV=1
Q5K9R3	6-phosphogluconate dehydrogenase, decarboxylating OS=Cryptococcus neoformans var. neoformans serotype D (strain JEC21 / ATCC MYA-565) OX=214684 GN=CNK01050 PE=3 SV=1
Q5K9D7	5-methyltetrahydropteroyltriglutamate--homocysteine S-methyltransferase OS=Cryptococcus neoformans var. neoformans serotype D (strain JEC21 / ATCC MYA-565) OX=214684 GN=CNK02310 PE=3 SV=1
Q5K7R6	Chaperone, putative OS=Cryptococcus neoformans var. neoformans serotype D (strain JEC21 / ATCC MYA-565) OX=214684 GN=CNM01520 PE=3 SV=1
Q5KA29	Clathrin heavy chain OS=Cryptococcus neoformans var. neoformans serotype D (strain JEC21 / ATCC MYA-565) OX=214684 GN=CNJ03270 PE=3 SV=1
Q5KIM6	Elongation factor 3 OS=Cryptococcus neoformans var. neoformans serotype D (strain JEC21 / ATCC MYA-565) OX=214684 GN=CND02420 PE=3 SV=1
Q5KAU3	Eukaryotic translation initiation factor 2C 2, putative OS=Cryptococcus neoformans var. neoformans serotype D (strain JEC21 / ATCC MYA-565) OX=214684 GN=CNJ00490 PE=4 SV=1
Q5KP06	Actin OS=Cryptococcus neoformans var. neoformans serotype D (strain JEC21 / ATCC MYA-565) OX=214684 GN=CNA04650 PE=3 SV=1
Q5KJ21	Transketolase OS=Cryptococcus neoformans var. neoformans serotype D (strain JEC21 / ATCC MYA-565) OX=214684 GN=CND00940 PE=3 SV=1
P0CN74	Glyceraldehyde-3-phosphate dehydrogenase OS=Cryptococcus neoformans var. neoformans serotype D (strain JEC21 / ATCC MYA-565) OX=214684 GN=GPD PE=3 SV=1
Q5KM62	Tubulin alpha chain OS=Cryptococcus neoformans var. neoformans serotype D (strain JEC21 / ATCC MYA-565) OX=214684 GN=CNB02810 PE=3 SV=1
Q5KFC9	Acetyl-CoA carboxylase, putative OS=Cryptococcus neoformans var. neoformans serotype D (strain JEC21 / ATCC MYA-565) OX=214684 GN=CNF02180 PE=4 SV=1
Q5KA04	Phosphoketolase, putative OS=Cryptococcus neoformans var. neoformans serotype D (strain JEC21 / ATCC MYA-565) OX=214684 GN=CNK00070 PE=3 SV=1
Q5KPD7	Heat shock protein sks2 (Heat shock cognate protein hsc1), putative OS=Cryptococcus neoformans var. neoformans serotype D (strain JEC21 / ATCC MYA-565) OX=214684 GN=CNA03160 PE=3 SV=1
Q5KNM2	Aspartate carbamoyltransferase, putative OS=Cryptococcus neoformans var. neoformans serotype D (strain JEC21 / ATCC MYA-565) OX=214684 GN=CNA06000 PE=3 SV=1
Q5KG99	Fatty-acid synthase complex protein, putative OS=Cryptococcus neoformans var. neoformans serotype D (strain JEC21 / ATCC MYA-565) OX=214684 GN=CNE04360 PE=3 SV=1
Q5KCJ8	Cytoplasm protein, putative OS=Cryptococcus neoformans var. neoformans serotype D (strain JEC21 / ATCC MYA-565) OX=214684 GN=CNH01270 PE=3 SV=1
Q5KA71	MMS2, putative OS=Cryptococcus neoformans var. neoformans serotype D (strain JEC21 / ATCC MYA-565) OX=214684 GN=CNJ02750 PE=4 SV=1
F5HCX1	Plasma membrane ATPase OS=Cryptococcus neoformans var. neoformans serotype D (strain JEC21 / ATCC MYA-565) OX=214684 GN=CNN01260 PE=3 SV=1
Q5K899	UDP-glucose 6-dehydrogenase OS=Cryptococcus neoformans var. neoformans serotype D (strain JEC21 / ATCC MYA-565) OX=214684 GN=CNL06460 PE=3 SV=1
Q5KJP2	Voltage-dependent ion-selective channel, putative OS=Cryptococcus neoformans var. neoformans serotype D (strain JEC21 / ATCC MYA-565) OX=214684 GN=CNC05830 PE=4 SV=1
Q5KIK6	Aconitate hydratase, mitochondrial OS=Cryptococcus neoformans var. neoformans serotype D (strain JEC21 / ATCC MYA-565) OX=214684 GN=CND02620 PE=3 SV=1
Q5KFT2	Pyruvate carboxylase OS=Cryptococcus neoformans var. neoformans serotype D (strain JEC21 / ATCC MYA-565) OX=214684 GN=CNF00650 PE=4 SV=1
Q5K7W2	ADP/ATP translocase OS=Cryptococcus neoformans var. neoformans serotype D (strain JEC21 / ATCC MYA-565) OX=214684 GN=CNM01080 PE=3 SV=1
Q5K7L0	Heat shock protein, putative OS=Cryptococcus neoformans var. neoformans serotype D (strain JEC21 / ATCC MYA-565) OX=214684 GN=CNM02070 PE=4 SV=1
Q5K756	Inorganic phosphate transporter, putative OS=Cryptococcus neoformans var. neoformans serotype D (strain JEC21 / ATCC MYA-565) OX=214684 GN=CNN01030 PE=3 SV=1
Q5KLW7	Heat shock protein, putative OS=Cryptococcus neoformans var. neoformans serotype D (strain JEC21 / ATCC MYA-565) OX=214684 GN=CNB03790 PE=3 SV=1
Q5KLA7	phosphopyruvate hydratase OS=Cryptococcus neoformans var. neoformans serotype D (strain JEC21 / ATCC MYA-565) OX=214684 GN=CNC00160 PE=3 SV=1
P0CQ70	ATP-dependent RNA helicase eIF4A OS=Cryptococcus neoformans var. neoformans serotype D (strain JEC21 / ATCC MYA-565) OX=214684 GN=TIF1 PE=3 SV=1
Q5KAF2	Ras2, putative OS=Cryptococcus neoformans var. neoformans serotype D (strain JEC21 / ATCC MYA-565) OX=214684 GN=CNJ01920 PE=3 SV=1
Q5KQ45	Citrate synthase OS=Cryptococcus neoformans var. neoformans serotype D (strain JEC21 / ATCC MYA-565) OX=214684 GN=CNA00510 PE=3 SV=1
Q5KKA5	UTP--glucose-1-phosphate uridylyltransferase OS=Cryptococcus neoformans var. neoformans serotype D (strain JEC21 / ATCC MYA-565) OX=214684 GN=CNC03700 PE=3 SV=1
Q5KDL9	Malate dehydrogenase OS=Cryptococcus neoformans var. neoformans serotype D (strain JEC21 / ATCC MYA-565) OX=214684 GN=CNG03490 PE=3 SV=1
Q5KAU8	Serine hydroxymethyltransferase OS=Cryptococcus neoformans var. neoformans serotype D (strain JEC21 / ATCC MYA-565) OX=214684 GN=CNJ00410 PE=3 SV=1
Q5KPW2	Splicing factor Prp8, putative OS=Cryptococcus neoformans var. neoformans serotype D (strain JEC21 / ATCC MYA-565) OX=214684 GN=CNA01350 PE=4 SV=1
Q5K8W5	Heat shock protein, putative OS=Cryptococcus neoformans var. neoformans serotype D (strain JEC21 / ATCC MYA-565) OX=214684 GN=CNL04260 PE=3 SV=1
Q5KFA0	Ketol-acid reductoisomerase, mitochondrial OS=Cryptococcus neoformans var. neoformans serotype D (strain JEC21 / ATCC MYA-565) OX=214684 GN=CNF02480 PE=3 SV=1
Q5KKE7	Tubulin beta chain OS=Cryptococcus neoformans var. neoformans serotype D (strain JEC21 / ATCC MYA-565) OX=214684 GN=CNC03260 PE=3 SV=1
Q5K7B5	phosphoglucomutase (alpha-D-glucose-1,6-bisphosphate-dependent) OS=Cryptococcus neoformans var. neoformans serotype D (strain JEC21 / ATCC MYA-565) OX=214684 GN=CNN00430 PE=3 SV=1
Q5KA48	Glycogen debranching enzyme, putative OS=Cryptococcus neoformans var. neoformans serotype D (strain JEC21 / ATCC MYA-565) OX=214684 GN=CNJ03090 PE=4 SV=1
Q5KII0	glutamine--fructose-6-phosphate transaminase (isomerizing) OS=Cryptococcus neoformans var. neoformans serotype D (strain JEC21 / ATCC MYA-565) OX=214684 GN=CND02900 PE=4 SV=1
Q5KDC5	Trehalose synthase, putative OS=Cryptococcus neoformans var. neoformans serotype D (strain JEC21 / ATCC MYA-565) OX=214684 GN=CNG04480 PE=4 SV=1
Q5KJ92	NAD-specific glutamate dehydrogenase OS=Cryptococcus neoformans var. neoformans serotype D (strain JEC21 / ATCC MYA-565) OX=214684 GN=CND00180 PE=3 SV=1
Q5KP63	Elongation factor 1-gamma (Ef-1-gamma), putative OS=Cryptococcus neoformans var. neoformans serotype D (strain JEC21 / ATCC MYA-565) OX=214684 GN=CNA04050 PE=4 SV=1
Q5KMH0	oxoglutarate dehydrogenase (succinyl-transferring) OS=Cryptococcus neoformans var. neoformans serotype D (strain JEC21 / ATCC MYA-565) OX=214684 GN=CNB01730 PE=3 SV=2
Q5KHT0	Eukaryotic translation initiation factor 5A OS=Cryptococcus neoformans var. neoformans serotype D (strain JEC21 / ATCC MYA-565) OX=214684 GN=CND05400 PE=3 SV=1
Q5KM82	Trehalose-phosphatase, putative OS=Cryptococcus neoformans var. neoformans serotype D (strain JEC21 / ATCC MYA-565) OX=214684 GN=CNB02610 PE=3 SV=1
Q5KJK1	Zinc-binding dehydrogenase, putative OS=Cryptococcus neoformans var. neoformans serotype D (strain JEC21 / ATCC MYA-565) OX=214684 GN=CNC06260 PE=3 SV=1
Q5KHA1	ATP synthase subunit gamma OS=Cryptococcus neoformans var. neoformans serotype D (strain JEC21 / ATCC MYA-565) OX=214684 GN=CNE00750 PE=3 SV=1
Q5KL32	Glutamate dehydrogenase OS=Cryptococcus neoformans var. neoformans serotype D (strain JEC21 / ATCC MYA-565) OX=214684 GN=CNC00920 PE=3 SV=1
Q5KGC8	Uncharacterized protein OS=Cryptococcus neoformans var. neoformans serotype D (strain JEC21 / ATCC MYA-565) OX=214684 GN=CNE04080 PE=4 SV=1
P0CO20	Mannose-1-phosphate guanyltransferase OS=Cryptococcus neoformans var. neoformans serotype D (strain JEC21 / ATCC MYA-565) OX=214684 GN=MPG1 PE=2 SV=1
Q5KPX3	Ubiquitin activating enzyme, putative OS=Cryptococcus neoformans var. neoformans serotype D (strain JEC21 / ATCC MYA-565) OX=214684 GN=CNA01230 PE=3 SV=1
Q5KET5	Pre-mRNA splicing factor, putative OS=Cryptococcus neoformans var. neoformans serotype D (strain JEC21 / ATCC MYA-565) OX=214684 GN=CNF04330 PE=4 SV=1
Q5KLU5	Glucose-6-phosphate isomerase OS=Cryptococcus neoformans var. neoformans serotype D (strain JEC21 / ATCC MYA-565) OX=214684 GN=CNB04050 PE=3 SV=1
Q5K7V3	Carbamoyl-phosphate synthase arginine-specific large chain OS=Cryptococcus neoformans var. neoformans serotype D (strain JEC21 / ATCC MYA-565) OX=214684 GN=CNM01170 PE=4 SV=1
Q5KED7	Mitochondrial processing peptidase beta subunit, mitochondrial (Beta-mpp), putative OS=Cryptococcus neoformans var. neoformans serotype D (strain JEC21 / ATCC MYA-565) OX=214684 GN=CNG00860 PE=3 SV=1
Q5KDR0	malate dehydrogenase OS=Cryptococcus neoformans var. neoformans serotype D (strain JEC21 / ATCC MYA-565) OX=214684 GN=CNG03100 PE=3 SV=1
Q5KJU2	60s ribosomal protein l5-b, putative OS=Cryptococcus neoformans var. neoformans serotype D (strain JEC21 / ATCC MYA-565) OX=214684 GN=CNC05360 PE=3 SV=1
Q5KMW2	Fructose-bisphosphate aldolase OS=Cryptococcus neoformans var. neoformans serotype D (strain JEC21 / ATCC MYA-565) OX=214684 GN=CNB00300 PE=3 SV=1
P0CQ56	Small ribosomal subunit protein uS2 OS=Cryptococcus neoformans var. neoformans serotype D (strain JEC21 / ATCC MYA-565) OX=214684 GN=RPS0 PE=3 SV=1
Q5KCL1	Phosphotransferase OS=Cryptococcus neoformans var. neoformans serotype D (strain JEC21 / ATCC MYA-565) OX=214684 GN=CNH01400 PE=3 SV=1
Q5KLM8	Oxidoreductase, putative OS=Cryptococcus neoformans var. neoformans serotype D (strain JEC21 / ATCC MYA-565) OX=214684 GN=CNB04710 PE=4 SV=2
Q5KHF9	inorganic diphosphatase OS=Cryptococcus neoformans var. neoformans serotype D (strain JEC21 / ATCC MYA-565) OX=214684 GN=CNE00210 PE=3 SV=1
Q5K952	Transaldolase OS=Cryptococcus neoformans var. neoformans serotype D (strain JEC21 / ATCC MYA-565) OX=214684 GN=CNK03170 PE=3 SV=1
Q5KEV1	Ribosomal protein S2, putative OS=Cryptococcus neoformans var. neoformans serotype D (strain JEC21 / ATCC MYA-565) OX=214684 GN=CNF04150 PE=3 SV=1
Q5KJ82	ATP-binding cassette (ABC) transporter, putative OS=Cryptococcus neoformans var. neoformans serotype D (strain JEC21 / ATCC MYA-565) OX=214684 GN=CND00300 PE=4 SV=1
Q5KEH7	Coatomer subunit alpha OS=Cryptococcus neoformans var. neoformans serotype D (strain JEC21 / ATCC MYA-565) OX=214684 GN=CNG00480 PE=4 SV=1
Q5KDP3	Glucose-6-phosphate 1-dehydrogenase OS=Cryptococcus neoformans var. neoformans serotype D (strain JEC21 / ATCC MYA-565) OX=214684 GN=CNG03280 PE=3 SV=1
Q5KIZ9	Importin N-terminal domain-containing protein OS=Cryptococcus neoformans var. neoformans serotype D (strain JEC21 / ATCC MYA-565) OX=214684 GN=CND01160 PE=4 SV=1
Q5KFR0	Importin beta-4 subunit, putative OS=Cryptococcus neoformans var. neoformans serotype D (strain JEC21 / ATCC MYA-565) OX=214684 GN=CNF00890 PE=4 SV=1
Q5KHB5	ER-associated protein catabolism-related protein, putative OS=Cryptococcus neoformans var. neoformans serotype D (strain JEC21 / ATCC MYA-565) OX=214684 GN=CNE00610 PE=3 SV=1
Q5KFC3	Arg-6 protein, mitochondrial, putative OS=Cryptococcus neoformans var. neoformans serotype D (strain JEC21 / ATCC MYA-565) OX=214684 GN=CNF02250 PE=3 SV=1
Q5KIZ5	homocitrate synthase OS=Cryptococcus neoformans var. neoformans serotype D (strain JEC21 / ATCC MYA-565) OX=214684 GN=CND01200 PE=3 SV=1
Q5KEA8	Spermidine synthase, putative OS=Cryptococcus neoformans var. neoformans serotype D (strain JEC21 / ATCC MYA-565) OX=214684 GN=CNG01150 PE=3 SV=1
Q5KBK6	SCP160 protein, putative OS=Cryptococcus neoformans var. neoformans serotype D (strain JEC21 / ATCC MYA-565) OX=214684 GN=CNI02220 PE=4 SV=1
Q5KGV5	H(+)-transporting two-sector ATPase OS=Cryptococcus neoformans var. neoformans serotype D (strain JEC21 / ATCC MYA-565) OX=214684 GN=CNE02210 PE=3 SV=1
Q5KF07	Alpha-1,4 glucan phosphorylase OS=Cryptococcus neoformans var. neoformans serotype D (strain JEC21 / ATCC MYA-565) OX=214684 GN=CNF03530 PE=3 SV=1
Q5K7K5	Protein phosphatase 2 (Formerly 2A), regulatory subunit A OS=Cryptococcus neoformans var. neoformans serotype D (strain JEC21 / ATCC MYA-565) OX=214684 GN=CNM02110 PE=4 SV=1
Q5KHZ4	Importin subunit alpha OS=Cryptococcus neoformans var. neoformans serotype D (strain JEC21 / ATCC MYA-565) OX=214684 GN=CND04770 PE=3 SV=1
Q5KNS5	VpsA, putative OS=Cryptococcus neoformans var. neoformans serotype D (strain JEC21 / ATCC MYA-565) OX=214684 GN=CNA05470 PE=3 SV=1
F5HFW5	UDP-glucuronic acid decarboxylase 1 OS=Cryptococcus neoformans var. neoformans serotype D (strain JEC21 / ATCC MYA-565) OX=214684 GN=CNG02560 PE=3 SV=1
Q5KES4	Pyruvate dehydrogenase E1 component subunit alpha OS=Cryptococcus neoformans var. neoformans serotype D (strain JEC21 / ATCC MYA-565) OX=214684 GN=CNF04450 PE=4 SV=1
Q5K8Z6	14-3-3 protein, putative OS=Cryptococcus neoformans var. neoformans serotype D (strain JEC21 / ATCC MYA-565) OX=214684 GN=CNL03930 PE=3 SV=1
Q5KAP7	Pyruvate decarboxylase, putative OS=Cryptococcus neoformans var. neoformans serotype D (strain JEC21 / ATCC MYA-565) OX=214684 GN=CNJ00950 PE=3 SV=2
Q5KBA0	Succinate dehydrogenase [ubiquinone] flavoprotein subunit, mitochondrial OS=Cryptococcus neoformans var. neoformans serotype D (strain JEC21 / ATCC MYA-565) OX=214684 GN=CNI03270 PE=3 SV=1
Q5KPH0	Heat shock protein, putative OS=Cryptococcus neoformans var. neoformans serotype D (strain JEC21 / ATCC MYA-565) OX=214684 GN=CNA02830 PE=3 SV=1
Q5K7H6	Protein disulfide-isomerase OS=Cryptococcus neoformans var. neoformans serotype D (strain JEC21 / ATCC MYA-565) OX=214684 GN=CNM02410 PE=3 SV=1
Q5KJA4	Transketolase, putative OS=Cryptococcus neoformans var. neoformans serotype D (strain JEC21 / ATCC MYA-565) OX=214684 GN=CND00040 PE=4 SV=2
Q5KB97	phosphoribosylformylglycinamidine synthase OS=Cryptococcus neoformans var. neoformans serotype D (strain JEC21 / ATCC MYA-565) OX=214684 GN=CNI03300 PE=3 SV=1
Q5KEG6	Folic acid and derivative metabolism-related protein, putative OS=Cryptococcus neoformans var. neoformans serotype D (strain JEC21 / ATCC MYA-565) OX=214684 GN=CNG00590 PE=3 SV=1
Q5KAN4	ATP-dependent 6-phosphofructokinase OS=Cryptococcus neoformans var. neoformans serotype D (strain JEC21 / ATCC MYA-565) OX=214684 GN=CNJ01080 PE=3 SV=1
P0CQ96	ATP-dependent RNA helicase SUB2 OS=Cryptococcus neoformans var. neoformans serotype D (strain JEC21 / ATCC MYA-565) OX=214684 GN=SUB2 PE=3 SV=1
Q5KP62	S-adenosylmethionine synthase OS=Cryptococcus neoformans var. neoformans serotype D (strain JEC21 / ATCC MYA-565) OX=214684 GN=CNA04060 PE=3 SV=1
Q5KAH7	Extracellular metalloproteinase OS=Cryptococcus neoformans var. neoformans serotype D (strain JEC21 / ATCC MYA-565) OX=214684 GN=CNJ01650 PE=3 SV=1
P0CQ58	Small ribosomal subunit protein eS1 OS=Cryptococcus neoformans var. neoformans serotype D (strain JEC21 / ATCC MYA-565) OX=214684 GN=RPS1 PE=3 SV=1
Q5KDU2	Coatomer subunit beta OS=Cryptococcus neoformans var. neoformans serotype D (strain JEC21 / ATCC MYA-565) OX=214684 GN=CNG02780 PE=4 SV=1
Q5KE57	Crm1-F1, putative OS=Cryptococcus neoformans var. neoformans serotype D (strain JEC21 / ATCC MYA-565) OX=214684 GN=CNG01660 PE=3 SV=2
Q5K8J1	Sulfite reductase, putative OS=Cryptococcus neoformans var. neoformans serotype D (strain JEC21 / ATCC MYA-565) OX=214684 GN=CNL05500 PE=3 SV=2
Q5KEJ6	60S acidic ribosomal protein P0 OS=Cryptococcus neoformans var. neoformans serotype D (strain JEC21 / ATCC MYA-565) OX=214684 GN=CNG00300 PE=3 SV=1
Q5K7X5	Aspartate aminotransferase OS=Cryptococcus neoformans var. neoformans serotype D (strain JEC21 / ATCC MYA-565) OX=214684 GN=CNM00950 PE=3 SV=1
Q5K9E3	Large subunit ribosomal protein L3, putative OS=Cryptococcus neoformans var. neoformans serotype D (strain JEC21 / ATCC MYA-565) OX=214684 GN=CNK02240 PE=3 SV=1
P0CP46	Polyadenylate-binding protein, cytoplasmic and nuclear OS=Cryptococcus neoformans var. neoformans serotype D (strain JEC21 / ATCC MYA-565) OX=214684 GN=PAB1 PE=3 SV=1
Q5KBW6	40S ribosomal protein S7 OS=Cryptococcus neoformans var. neoformans serotype D (strain JEC21 / ATCC MYA-565) OX=214684 GN=CNI01120 PE=3 SV=1
Q5KDQ7	Elongation factor Tu OS=Cryptococcus neoformans var. neoformans serotype D (strain JEC21 / ATCC MYA-565) OX=214684 GN=CNG03130 PE=3 SV=1
Q5KML2	NADH-ubiquinone oxidoreductase, putative OS=Cryptococcus neoformans var. neoformans serotype D (strain JEC21 / ATCC MYA-565) OX=214684 GN=CNB01310 PE=3 SV=2
Q5KN95	Succinate--CoA ligase [ADP-forming] subunit beta, mitochondrial OS=Cryptococcus neoformans var. neoformans serotype D (strain JEC21 / ATCC MYA-565) OX=214684 GN=CNA07260 PE=3 SV=1
Q5KPU2	S-methyl-5'-thioadenosine phosphorylase OS=Cryptococcus neoformans var. neoformans serotype D (strain JEC21 / ATCC MYA-565) OX=214684 GN=CNA01530 PE=3 SV=1
Q5KDD1	alpha-1,3-glucan synthase OS=Cryptococcus neoformans var. neoformans serotype D (strain JEC21 / ATCC MYA-565) OX=214684 GN=CNG04420 PE=3 SV=1
Q5KJT2	3'-5' exoribonuclease, putative OS=Cryptococcus neoformans var. neoformans serotype D (strain JEC21 / ATCC MYA-565) OX=214684 GN=CNC05460 PE=4 SV=2
P0CP68	Mitogen-activated protein kinase HOG1 OS=Cryptococcus neoformans var. neoformans serotype D (strain JEC21 / ATCC MYA-565) OX=214684 GN=HOG1 PE=1 SV=1
Q5KGK1	Ribonucleoside-diphosphate reductase OS=Cryptococcus neoformans var. neoformans serotype D (strain JEC21 / ATCC MYA-565) OX=214684 GN=CNE03330 PE=3 SV=1
Q5KLD7	proline--tRNA ligase OS=Cryptococcus neoformans var. neoformans serotype D (strain JEC21 / ATCC MYA-565) OX=214684 GN=CNB05640 PE=3 SV=1
Q5KFT4	Electron transporter, transferring electrons within CoQH2-cytochrome c reductase complex, putative OS=Cryptococcus neoformans var. neoformans serotype D (strain JEC21 / ATCC MYA-565) OX=214684 GN=CNF00630 PE=4 SV=1
Q5KP44	Inosine-5'-monophosphate dehydrogenase OS=Cryptococcus neoformans var. neoformans serotype D (strain JEC21 / ATCC MYA-565) OX=214684 GN=CNA04240 PE=3 SV=1
Q5KCS1	60S ribosomal protein L8 OS=Cryptococcus neoformans var. neoformans serotype D (strain JEC21 / ATCC MYA-565) OX=214684 GN=CNH02040 PE=3 SV=1
P0CN04	Sulfate adenylyltransferase OS=Cryptococcus neoformans var. neoformans serotype D (strain JEC21 / ATCC MYA-565) OX=214684 GN=MET3 PE=3 SV=1
Q5KAU7	tryptophan--tRNA ligase OS=Cryptococcus neoformans var. neoformans serotype D (strain JEC21 / ATCC MYA-565) OX=214684 GN=CNJ00430 PE=3 SV=1
P0CQ72	ATP-dependent RNA helicase FAL1 OS=Cryptococcus neoformans var. neoformans serotype D (strain JEC21 / ATCC MYA-565) OX=214684 GN=FAL1 PE=3 SV=1
Q5KGW3	Sugar phosphate phosphatase OS=Cryptococcus neoformans var. neoformans serotype D (strain JEC21 / ATCC MYA-565) OX=214684 GN=CNE02120 PE=3 SV=1
Q5KKM9	Phosphatase, putative OS=Cryptococcus neoformans var. neoformans serotype D (strain JEC21 / ATCC MYA-565) OX=214684 GN=CNC02470 PE=4 SV=1
Q5K7U0	leucine--tRNA ligase OS=Cryptococcus neoformans var. neoformans serotype D (strain JEC21 / ATCC MYA-565) OX=214684 GN=CNM01290 PE=4 SV=1
Q5KLK8	Leucyl aminopeptidase, putative OS=Cryptococcus neoformans var. neoformans serotype D (strain JEC21 / ATCC MYA-565) OX=214684 GN=CNB04910 PE=3 SV=1
Q5KPZ1	40S ribosomal protein S3 OS=Cryptococcus neoformans var. neoformans serotype D (strain JEC21 / ATCC MYA-565) OX=214684 GN=CNA01060 PE=3 SV=1
Q5KHS3	serine--tRNA ligase OS=Cryptococcus neoformans var. neoformans serotype D (strain JEC21 / ATCC MYA-565) OX=214684 GN=CND05490 PE=4 SV=1
Q5KF97	Alanine--tRNA ligase OS=Cryptococcus neoformans var. neoformans serotype D (strain JEC21 / ATCC MYA-565) OX=214684 GN=ALA1 PE=3 SV=1
Q5KQ48	fructose-bisphosphatase OS=Cryptococcus neoformans var. neoformans serotype D (strain JEC21 / ATCC MYA-565) OX=214684 GN=CNA00470 PE=3 SV=1
Q5K9Y3	phosphoglycerate mutase (2,3-diphosphoglycerate-independent) OS=Cryptococcus neoformans var. neoformans serotype D (strain JEC21 / ATCC MYA-565) OX=214684 GN=CNK00280 PE=3 SV=1
Q5KJ46	argininosuccinate synthase OS=Cryptococcus neoformans var. neoformans serotype D (strain JEC21 / ATCC MYA-565) OX=214684 GN=CND00700 PE=3 SV=1
Q5KN57	NADH dehydrogenase, putative OS=Cryptococcus neoformans var. neoformans serotype D (strain JEC21 / ATCC MYA-565) OX=214684 GN=CNA07650 PE=3 SV=1
P0CM16	ADP-ribosylation factor OS=Cryptococcus neoformans var. neoformans serotype D (strain JEC21 / ATCC MYA-565) OX=214684 GN=ARF PE=1 SV=1
Q5KKT3	Mitochondrial outer membrane 72K protein OS=Cryptococcus neoformans var. neoformans serotype D (strain JEC21 / ATCC MYA-565) OX=214684 GN=CNC01930 PE=4 SV=1
Q5KP10	isocitrate dehydrogenase (NAD(+)) OS=Cryptococcus neoformans var. neoformans serotype D (strain JEC21 / ATCC MYA-565) OX=214684 GN=CNA04610 PE=3 SV=1
Q5KHN7	Dihydrolipoyl dehydrogenase OS=Cryptococcus neoformans var. neoformans serotype D (strain JEC21 / ATCC MYA-565) OX=214684 GN=CND05840 PE=3 SV=1
Q5K955	Sulfide:quinone oxidoreductase, mitochondrial, putative OS=Cryptococcus neoformans var. neoformans serotype D (strain JEC21 / ATCC MYA-565) OX=214684 GN=CNK03140 PE=4 SV=1
Q5KNI6	60s ribosomal protein l7, putative OS=Cryptococcus neoformans var. neoformans serotype D (strain JEC21 / ATCC MYA-565) OX=214684 GN=CNA06360 PE=3 SV=1
Q5KH58	Cation-transporting ATPase, putative OS=Cryptococcus neoformans var. neoformans serotype D (strain JEC21 / ATCC MYA-565) OX=214684 GN=CNE01170 PE=3 SV=1
Q5K6Y4	Benzodiazapine receptor OS=Cryptococcus neoformans var. neoformans serotype D (strain JEC21 / ATCC MYA-565) OX=214684 GN=CNN01770 PE=3 SV=1
Q5KCG5	Asparagine synthase (Glutamine-hydrolyzing), putative OS=Cryptococcus neoformans var. neoformans serotype D (strain JEC21 / ATCC MYA-565) OX=214684 GN=CNH00920 PE=4 SV=1
Q5KG91	Nucleosome assembly protein I, putative OS=Cryptococcus neoformans var. neoformans serotype D (strain JEC21 / ATCC MYA-565) OX=214684 GN=CNE04440 PE=3 SV=1
Q5KD58	Alpha,alpha-trehalose-phosphate synthase (UDP-forming), putative OS=Cryptococcus neoformans var. neoformans serotype D (strain JEC21 / ATCC MYA-565) OX=214684 GN=CNH03390 PE=4 SV=1
Q5KNE3	Purine nucleotide biosynthesis-related protein, putative OS=Cryptococcus neoformans var. neoformans serotype D (strain JEC21 / ATCC MYA-565) OX=214684 GN=CNA06790 PE=3 SV=1
Q5KBW0	Vacuolar proton pump subunit B OS=Cryptococcus neoformans var. neoformans serotype D (strain JEC21 / ATCC MYA-565) OX=214684 GN=CNI01180 PE=3 SV=1
Q5K7W1	ADP/ATP translocase OS=Cryptococcus neoformans var. neoformans serotype D (strain JEC21 / ATCC MYA-565) OX=214684 GN=CNM01090 PE=3 SV=1
Q5KMF6	valine--tRNA ligase OS=Cryptococcus neoformans var. neoformans serotype D (strain JEC21 / ATCC MYA-565) OX=214684 GN=CNB01880 PE=3 SV=1
Q5KI64	NADH dehydrogenase [ubiquinone] flavoprotein 1, mitochondrial OS=Cryptococcus neoformans var. neoformans serotype D (strain JEC21 / ATCC MYA-565) OX=214684 GN=CND04070 PE=3 SV=2
Q5KD08	ubiquitinyl hydrolase 1 OS=Cryptococcus neoformans var. neoformans serotype D (strain JEC21 / ATCC MYA-565) OX=214684 GN=CNH02890 PE=3 SV=1
Q5KBS3	Superoxide dismutase OS=Cryptococcus neoformans var. neoformans serotype D (strain JEC21 / ATCC MYA-565) OX=214684 GN=CNI01590 PE=3 SV=1
Q5K9U3	VWFA domain-containing protein OS=Cryptococcus neoformans var. neoformans serotype D (strain JEC21 / ATCC MYA-565) OX=214684 GN=CNK00760 PE=4 SV=1
Q5KKV6	fumarate hydratase OS=Cryptococcus neoformans var. neoformans serotype D (strain JEC21 / ATCC MYA-565) OX=214684 GN=CNC01700 PE=3 SV=1
Q5KNJ3	Tryptophan synthase OS=Cryptococcus neoformans var. neoformans serotype D (strain JEC21 / ATCC MYA-565) OX=214684 GN=CNA06290 PE=3 SV=1
Q5KAT3	Glycogen [starch] synthase OS=Cryptococcus neoformans var. neoformans serotype D (strain JEC21 / ATCC MYA-565) OX=214684 GN=CNJ00590 PE=3 SV=1
Q5K8K8	MICOS complex subunit MIC60 OS=Cryptococcus neoformans var. neoformans serotype D (strain JEC21 / ATCC MYA-565) OX=214684 GN=CNL05310 PE=3 SV=1
Q5KPI3	T-complex protein 1 subunit eta OS=Cryptococcus neoformans var. neoformans serotype D (strain JEC21 / ATCC MYA-565) OX=214684 GN=CNA02700 PE=3 SV=1
Q5KJ87	Adenosylhomocysteinase OS=Cryptococcus neoformans var. neoformans serotype D (strain JEC21 / ATCC MYA-565) OX=214684 GN=CND00240 PE=3 SV=1
Q5K9Z8	Thioredoxin peroxidase, putative OS=Cryptococcus neoformans var. neoformans serotype D (strain JEC21 / ATCC MYA-565) OX=214684 GN=CNK00130 PE=3 SV=1
Q5KC08	Long-chain-fatty-acid-CoA-ligase, putative OS=Cryptococcus neoformans var. neoformans serotype D (strain JEC21 / ATCC MYA-565) OX=214684 GN=CNI00710 PE=4 SV=1
Q5KFM3	Thioredoxin reductase OS=Cryptococcus neoformans var. neoformans serotype D (strain JEC21 / ATCC MYA-565) OX=214684 GN=CNF01260 PE=3 SV=1
Q5KIH4	40S ribosomal protein S17 OS=Cryptococcus neoformans var. neoformans serotype D (strain JEC21 / ATCC MYA-565) OX=214684 GN=CND02960 PE=3 SV=1
Q5KQ06	Chaperone, putative OS=Cryptococcus neoformans var. neoformans serotype D (strain JEC21 / ATCC MYA-565) OX=214684 GN=CNA00910 PE=4 SV=1
Q5KJY4	Obg-like ATPase 1 OS=Cryptococcus neoformans var. neoformans serotype D (strain JEC21 / ATCC MYA-565) OX=214684 GN=CNC04930 PE=3 SV=1
Q5KNK2	40S ribosomal protein S4 OS=Cryptococcus neoformans var. neoformans serotype D (strain JEC21 / ATCC MYA-565) OX=214684 GN=CNA06200 PE=3 SV=1
Q5KMA6	Ribosomal L10 protein, putative OS=Cryptococcus neoformans var. neoformans serotype D (strain JEC21 / ATCC MYA-565) OX=214684 GN=CNB02360 PE=3 SV=1
Q5K8I1	Pyruvate dehydrogenase E1 component subunit beta OS=Cryptococcus neoformans var. neoformans serotype D (strain JEC21 / ATCC MYA-565) OX=214684 GN=CNL05600 PE=4 SV=1
Q5KEB3	Thioredoxin-dependent peroxide reductase, putative OS=Cryptococcus neoformans var. neoformans serotype D (strain JEC21 / ATCC MYA-565) OX=214684 GN=CNG01100 PE=3 SV=1
Q5KFD2	Ribosomal protein P2, putative OS=Cryptococcus neoformans var. neoformans serotype D (strain JEC21 / ATCC MYA-565) OX=214684 GN=CNF02150 PE=3 SV=1
P0CQ76	ATP-dependent RNA helicase DBP2-A OS=Cryptococcus neoformans var. neoformans serotype D (strain JEC21 / ATCC MYA-565) OX=214684 GN=DBP2 PE=3 SV=1
Q5KIE2	ATP synthase subunit 5, mitochondrial OS=Cryptococcus neoformans var. neoformans serotype D (strain JEC21 / ATCC MYA-565) OX=214684 GN=CND03280 PE=3 SV=1
Q5KN48	Acetyl-coenzyme A synthetase OS=Cryptococcus neoformans var. neoformans serotype D (strain JEC21 / ATCC MYA-565) OX=214684 GN=CNA07740 PE=3 SV=1
Q5KNV9	Cation-transporting P-type ATPase N-terminal domain-containing protein OS=Cryptococcus neoformans var. neoformans serotype D (strain JEC21 / ATCC MYA-565) OX=214684 GN=CNA05130 PE=4 SV=1
Q5KL42	T-complex protein 1 subunit alpha OS=Cryptococcus neoformans var. neoformans serotype D (strain JEC21 / ATCC MYA-565) OX=214684 GN=CNC00830 PE=3 SV=1
Q5KIJ1	40S ribosomal protein S6 OS=Cryptococcus neoformans var. neoformans serotype D (strain JEC21 / ATCC MYA-565) OX=214684 GN=CND02780 PE=3 SV=1
Q5KMR8	Glycogen synthase kinase 3, putative OS=Cryptococcus neoformans var. neoformans serotype D (strain JEC21 / ATCC MYA-565) OX=214684 GN=CNB00720 PE=3 SV=1
Q5KCK7	Proteasome subunit alpha type OS=Cryptococcus neoformans var. neoformans serotype D (strain JEC21 / ATCC MYA-565) OX=214684 GN=CNH01360 PE=3 SV=2
Q5KMU3	threonine--tRNA ligase OS=Cryptococcus neoformans var. neoformans serotype D (strain JEC21 / ATCC MYA-565) OX=214684 GN=CNB00480 PE=3 SV=1
Q5K946	Cytochrome c oxidase subunit V, putative OS=Cryptococcus neoformans var. neoformans serotype D (strain JEC21 / ATCC MYA-565) OX=214684 GN=CNK03240 PE=4 SV=1
Q5KLE4	Coatomer subunit beta' OS=Cryptococcus neoformans var. neoformans serotype D (strain JEC21 / ATCC MYA-565) OX=214684 GN=CNB05570 PE=3 SV=1
Q5K8U4	Ubiquinol-cytochrome C reductase complex core protein 2, putative OS=Cryptococcus neoformans var. neoformans serotype D (strain JEC21 / ATCC MYA-565) OX=214684 GN=CNL04470 PE=4 SV=2
Q5KI75	Coatomer subunit gamma OS=Cryptococcus neoformans var. neoformans serotype D (strain JEC21 / ATCC MYA-565) OX=214684 GN=CND03940 PE=3 SV=1
P0CP08	Nascent polypeptide-associated complex subunit beta OS=Cryptococcus neoformans var. neoformans serotype D (strain JEC21 / ATCC MYA-565) OX=214684 GN=EGD1 PE=3 SV=1
Q5KGN7	GTP-binding nuclear protein OS=Cryptococcus neoformans var. neoformans serotype D (strain JEC21 / ATCC MYA-565) OX=214684 GN=CNE02890 PE=3 SV=2
Q5K9K9	NAD(P)-binding domain-containing protein OS=Cryptococcus neoformans var. neoformans serotype D (strain JEC21 / ATCC MYA-565) OX=214684 GN=CNK01610 PE=4 SV=1
Q5K918	Glucose-methanol-choline (GMC) oxidoreductase, putative OS=Cryptococcus neoformans var. neoformans serotype D (strain JEC21 / ATCC MYA-565) OX=214684 GN=CNH03730 PE=3 SV=1
Q5KKB4	CCT-theta OS=Cryptococcus neoformans var. neoformans serotype D (strain JEC21 / ATCC MYA-565) OX=214684 GN=CNC03610 PE=3 SV=1
Q5K876	Tubulin beta chain OS=Cryptococcus neoformans var. neoformans serotype D (strain JEC21 / ATCC MYA-565) OX=214684 GN=CNL06670 PE=3 SV=1
F5HGW3	Rho1 GTPase OS=Cryptococcus neoformans var. neoformans serotype D (strain JEC21 / ATCC MYA-565) OX=214684 GN=CNG02630 PE=4 SV=1
Q5K9Z1	pyridoxal 5'-phosphate synthase (glutamine hydrolyzing) OS=Cryptococcus neoformans var. neoformans serotype D (strain JEC21 / ATCC MYA-565) OX=214684 GN=CNK00200 PE=3 SV=1
Q5KEK6	Alpha-aminoadipate reductase OS=Cryptococcus neoformans var. neoformans serotype D (strain JEC21 / ATCC MYA-565) OX=214684 GN=CNG00170 PE=3 SV=1
Q5KCW4	Multifunctional fusion protein OS=Cryptococcus neoformans var. neoformans serotype D (strain JEC21 / ATCC MYA-565) OX=214684 GN=CNH02450 PE=3 SV=1
P0CN82	1,4-alpha-glucan-branching enzyme OS=Cryptococcus neoformans var. neoformans serotype D (strain JEC21 / ATCC MYA-565) OX=214684 GN=GLC3 PE=3 SV=1
P0CR30	Small COPII coat GTPase SAR1 OS=Cryptococcus neoformans var. neoformans serotype D (strain JEC21 / ATCC MYA-565) OX=214684 GN=SAR1 PE=3 SV=1
Q5KM78	Phosphotransferase OS=Cryptococcus neoformans var. neoformans serotype D (strain JEC21 / ATCC MYA-565) OX=214684 GN=CNB02660 PE=3 SV=1
Q5KC89	Phosphomannomutase OS=Cryptococcus neoformans var. neoformans serotype D (strain JEC21 / ATCC MYA-565) OX=214684 GN=CNH00170 PE=3 SV=1
Q5KP40	CCT-beta OS=Cryptococcus neoformans var. neoformans serotype D (strain JEC21 / ATCC MYA-565) OX=214684 GN=CNA04280 PE=3 SV=1
Q5KCZ2	NADH-ubiquinone oxidoreductase, putative OS=Cryptococcus neoformans var. neoformans serotype D (strain JEC21 / ATCC MYA-565) OX=214684 GN=CNH02730 PE=3 SV=1
Q5KHV7	Heat shock protein HSP60, putative OS=Cryptococcus neoformans var. neoformans serotype D (strain JEC21 / ATCC MYA-565) OX=214684 GN=CND05160 PE=4 SV=1
Q5KIQ1	116 kDa u5 small nuclear ribonucleoprotein component, putative OS=Cryptococcus neoformans var. neoformans serotype D (strain JEC21 / ATCC MYA-565) OX=214684 GN=CND02170 PE=4 SV=1
Q5KG36	Triosephosphate isomerase OS=Cryptococcus neoformans var. neoformans serotype D (strain JEC21 / ATCC MYA-565) OX=214684 GN=CNE05000 PE=3 SV=1
Q5KE15	Succinate--CoA ligase [ADP-forming] subunit alpha, mitochondrial OS=Cryptococcus neoformans var. neoformans serotype D (strain JEC21 / ATCC MYA-565) OX=214684 GN=CNG02080 PE=3 SV=1
Q5KPT1	Glutamate carboxypeptidase protein, putative OS=Cryptococcus neoformans var. neoformans serotype D (strain JEC21 / ATCC MYA-565) OX=214684 GN=CNA01640 PE=3 SV=1
P0CO42	Adenylate kinase OS=Cryptococcus neoformans var. neoformans serotype D (strain JEC21 / ATCC MYA-565) OX=214684 GN=ADK1 PE=3 SV=1
Q5KLR7	Chaperone regulator, putative OS=Cryptococcus neoformans var. neoformans serotype D (strain JEC21 / ATCC MYA-565) OX=214684 GN=CNB04310 PE=3 SV=1
Q5KAH4	Fimbrin OS=Cryptococcus neoformans var. neoformans serotype D (strain JEC21 / ATCC MYA-565) OX=214684 GN=CNJ01680 PE=4 SV=1
Q5KPY7	Glycerol-3-phosphate dehydrogenase [NAD(+)] OS=Cryptococcus neoformans var. neoformans serotype D (strain JEC21 / ATCC MYA-565) OX=214684 GN=CNA01100 PE=3 SV=1
Q5K7B4	Purine nucleotide biosynthesis-related protein, putative OS=Cryptococcus neoformans var. neoformans serotype D (strain JEC21 / ATCC MYA-565) OX=214684 GN=CNN00440 PE=3 SV=1
Q5KFS5	glycine--tRNA ligase OS=Cryptococcus neoformans var. neoformans serotype D (strain JEC21 / ATCC MYA-565) OX=214684 GN=CNF00730 PE=3 SV=1
Q5KIG3	Cytoplasm protein, putative OS=Cryptococcus neoformans var. neoformans serotype D (strain JEC21 / ATCC MYA-565) OX=214684 GN=CND03070 PE=4 SV=1
Q5K920	Glutamate decarboxylase OS=Cryptococcus neoformans var. neoformans serotype D (strain JEC21 / ATCC MYA-565) OX=214684 GN=CNH03700 PE=3 SV=1
Q5KPU5	Alternative oxidase OS=Cryptococcus neoformans var. neoformans serotype D (strain JEC21 / ATCC MYA-565) OX=214684 GN=CNA01500 PE=3 SV=1
Q5KJD9	Expressed protein OS=Cryptococcus neoformans var. neoformans serotype D (strain JEC21 / ATCC MYA-565) OX=214684 GN=CNC06880 PE=4 SV=1
Q5KHJ1	aspartate--tRNA ligase OS=Cryptococcus neoformans var. neoformans serotype D (strain JEC21 / ATCC MYA-565) OX=214684 GN=CND06300 PE=3 SV=1
Q5K947	40s ribosomal protein s5-1, putative OS=Cryptococcus neoformans var. neoformans serotype D (strain JEC21 / ATCC MYA-565) OX=214684 GN=CNK03230 PE=3 SV=1
Q5KAD7	Isocitrate dehydrogenase (NAD+), putative OS=Cryptococcus neoformans var. neoformans serotype D (strain JEC21 / ATCC MYA-565) OX=214684 GN=CNJ02060 PE=3 SV=1
Q5KAX5	26S proteasome regulatory subunit RPN1 OS=Cryptococcus neoformans var. neoformans serotype D (strain JEC21 / ATCC MYA-565) OX=214684 GN=CNJ00130 PE=3 SV=1
Q5KKN8	Pre-mRNA-processing factor 19 OS=Cryptococcus neoformans var. neoformans serotype D (strain JEC21 / ATCC MYA-565) OX=214684 GN=CNC02380 PE=3 SV=1
Q5KIJ0	Small ribosomal subunit protein uS15 N-terminal domain-containing protein OS=Cryptococcus neoformans var. neoformans serotype D (strain JEC21 / ATCC MYA-565) OX=214684 GN=CND02790 PE=3 SV=1
Q5KQ02	mRNA export factor elf1, putative OS=Cryptococcus neoformans var. neoformans serotype D (strain JEC21 / ATCC MYA-565) OX=214684 GN=CNA00950 PE=3 SV=1
Q5KNC7	Electron carrier, putative OS=Cryptococcus neoformans var. neoformans serotype D (strain JEC21 / ATCC MYA-565) OX=214684 GN=CNA06950 PE=3 SV=1
Q5KJL6	Ribosomal protein S19, putative OS=Cryptococcus neoformans var. neoformans serotype D (strain JEC21 / ATCC MYA-565) OX=214684 GN=CNC06100 PE=3 SV=1
Q5KGR6	Nucleoside diphosphate kinase OS=Cryptococcus neoformans var. neoformans serotype D (strain JEC21 / ATCC MYA-565) OX=214684 GN=CNE02610 PE=3 SV=1
Q5KAI5	60S ribosomal protein L20 OS=Cryptococcus neoformans var. neoformans serotype D (strain JEC21 / ATCC MYA-565) OX=214684 GN=CNJ01560 PE=3 SV=2
Q5KID2	6-phosphogluconolactonase OS=Cryptococcus neoformans var. neoformans serotype D (strain JEC21 / ATCC MYA-565) OX=214684 GN=CND03390 PE=3 SV=1
Q5KE11	Calcium ion binding protein, putative OS=Cryptococcus neoformans var. neoformans serotype D (strain JEC21 / ATCC MYA-565) OX=214684 GN=CNG02120 PE=4 SV=2
Q5K9D1	Aldehyde reductase i, putative OS=Cryptococcus neoformans var. neoformans serotype D (strain JEC21 / ATCC MYA-565) OX=214684 GN=CNK02370 PE=4 SV=1
Q5KLZ6	Cytochrome c oxidase subunit 6, mitochondrial OS=Cryptococcus neoformans var. neoformans serotype D (strain JEC21 / ATCC MYA-565) OX=214684 GN=CNB03500 PE=3 SV=1
Q5KGU5	Cytochrome b-c1 complex subunit Rieske, mitochondrial OS=Cryptococcus neoformans var. neoformans serotype D (strain JEC21 / ATCC MYA-565) OX=214684 GN=CNE02310 PE=3 SV=1
Q5KGD2	6-phosphogluconolactonase OS=Cryptococcus neoformans var. neoformans serotype D (strain JEC21 / ATCC MYA-565) OX=214684 GN=CNE04030 PE=3 SV=2
P0CR82	Translationally-controlled tumor protein homolog OS=Cryptococcus neoformans var. neoformans serotype D (strain JEC21 / ATCC MYA-565) OX=214684 GN=CNM01460 PE=3 SV=1
Q5KJ08	NADH dehydrogenase (Ubiquinone), putative OS=Cryptococcus neoformans var. neoformans serotype D (strain JEC21 / ATCC MYA-565) OX=214684 GN=CND01070 PE=4 SV=1
Q5KQ47	T-complex protein 1 subunit epsilon OS=Cryptococcus neoformans var. neoformans serotype D (strain JEC21 / ATCC MYA-565) OX=214684 GN=CNA00480 PE=3 SV=1
Q5K9V2	RAB small monomeric GTPase, putative OS=Cryptococcus neoformans var. neoformans serotype D (strain JEC21 / ATCC MYA-565) OX=214684 GN=CNK00660 PE=4 SV=1
P0CR38	Protein transport protein SEC23 OS=Cryptococcus neoformans var. neoformans serotype D (strain JEC21 / ATCC MYA-565) OX=214684 GN=SEC23 PE=3 SV=1
Q5KPM3	3-isopropylmalate dehydratase OS=Cryptococcus neoformans var. neoformans serotype D (strain JEC21 / ATCC MYA-565) OX=214684 GN=CNA02270 PE=3 SV=1
Q5KEE5	Phosphoserine phosphatase OS=Cryptococcus neoformans var. neoformans serotype D (strain JEC21 / ATCC MYA-565) OX=214684 GN=CNG00790 PE=4 SV=1
P0CN42	Eukaryotic translation initiation factor 3 subunit A OS=Cryptococcus neoformans var. neoformans serotype D (strain JEC21 / ATCC MYA-565) OX=214684 GN=TIF32 PE=3 SV=1
Q5K8Z3	Large ribosomal subunit protein uL2 C-terminal domain-containing protein OS=Cryptococcus neoformans var. neoformans serotype D (strain JEC21 / ATCC MYA-565) OX=214684 GN=CNL03960 PE=3 SV=1
Q5KNH2	Ribosomal protein S11, putative OS=Cryptococcus neoformans var. neoformans serotype D (strain JEC21 / ATCC MYA-565) OX=214684 GN=CNA06500 PE=3 SV=1
Q5K9H1	T-complex protein 1 subunit gamma OS=Cryptococcus neoformans var. neoformans serotype D (strain JEC21 / ATCC MYA-565) OX=214684 GN=CNK01960 PE=3 SV=1
Q5KLN8	NmrA-like domain-containing protein OS=Cryptococcus neoformans var. neoformans serotype D (strain JEC21 / ATCC MYA-565) OX=214684 GN=CNB04620 PE=4 SV=1
Q5K7P1	26S proteasome regulatory subunit RPN2 OS=Cryptococcus neoformans var. neoformans serotype D (strain JEC21 / ATCC MYA-565) OX=214684 GN=CNM01760 PE=3 SV=1
Q5KK44	Glycerol-3-phosphate dehydrogenase OS=Cryptococcus neoformans var. neoformans serotype D (strain JEC21 / ATCC MYA-565) OX=214684 GN=CNC04310 PE=3 SV=1
Q5KDF2	Alpha-amylase, putative OS=Cryptococcus neoformans var. neoformans serotype D (strain JEC21 / ATCC MYA-565) OX=214684 GN=CNG04200 PE=3 SV=1
Q5KJI4	inositol-3-phosphate synthase OS=Cryptococcus neoformans var. neoformans serotype D (strain JEC21 / ATCC MYA-565) OX=214684 GN=CNC06440 PE=3 SV=1
Q5KE94	T-complex protein 1 subunit delta OS=Cryptococcus neoformans var. neoformans serotype D (strain JEC21 / ATCC MYA-565) OX=214684 GN=CNG01290 PE=3 SV=1
Q5K7W7	Tricarboxylate carrier, putative OS=Cryptococcus neoformans var. neoformans serotype D (strain JEC21 / ATCC MYA-565) OX=214684 GN=CNM01030 PE=3 SV=1
Q5KMM7	threonine synthase OS=Cryptococcus neoformans var. neoformans serotype D (strain JEC21 / ATCC MYA-565) OX=214684 GN=CNB01150 PE=3 SV=1
Q5KJV0	Acetyl-CoA C-acetyltransferase, putative OS=Cryptococcus neoformans var. neoformans serotype D (strain JEC21 / ATCC MYA-565) OX=214684 GN=CNC05280 PE=3 SV=1
P0CN46	Eukaryotic translation initiation factor 3 subunit C OS=Cryptococcus neoformans var. neoformans serotype D (strain JEC21 / ATCC MYA-565) OX=214684 GN=NIP1 PE=3 SV=1
Q5KJV1	YHM1, putative OS=Cryptococcus neoformans var. neoformans serotype D (strain JEC21 / ATCC MYA-565) OX=214684 GN=CNC05270 PE=3 SV=1
Q5KJK0	EF-hand domain-containing protein OS=Cryptococcus neoformans var. neoformans serotype D (strain JEC21 / ATCC MYA-565) OX=214684 GN=CNC06280 PE=4 SV=1
Q5K8Q2	Ornithine aminotransferase OS=Cryptococcus neoformans var. neoformans serotype D (strain JEC21 / ATCC MYA-565) OX=214684 GN=CNL04880 PE=3 SV=1
Q5KBB1	Lysine--tRNA ligase OS=Cryptococcus neoformans var. neoformans serotype D (strain JEC21 / ATCC MYA-565) OX=214684 GN=CNI03160 PE=3 SV=1
Q5KQ70	60s ribosomal protein l9, putative OS=Cryptococcus neoformans var. neoformans serotype D (strain JEC21 / ATCC MYA-565) OX=214684 GN=CNA00250 PE=3 SV=1
Q5KBK1	Expressed protein OS=Cryptococcus neoformans var. neoformans serotype D (strain JEC21 / ATCC MYA-565) OX=214684 GN=CNI02270 PE=4 SV=1
Q5K8Q4	ATPase, putative OS=Cryptococcus neoformans var. neoformans serotype D (strain JEC21 / ATCC MYA-565) OX=214684 GN=CNL04860 PE=3 SV=2
Q5K973	Glycolipid transfer protein domain-containing protein OS=Cryptococcus neoformans var. neoformans serotype D (strain JEC21 / ATCC MYA-565) OX=214684 GN=CNK02960 PE=4 SV=1
Q5KFT0	Structural constituent of ribosome, putative OS=Cryptococcus neoformans var. neoformans serotype D (strain JEC21 / ATCC MYA-565) OX=214684 GN=CNF00670 PE=3 SV=1
Q5KN37	EF-hand domain-containing protein OS=Cryptococcus neoformans var. neoformans serotype D (strain JEC21 / ATCC MYA-565) OX=214684 GN=CNA07850 PE=4 SV=2
Q5KPJ5	Acetolactate synthase, mitochondrial OS=Cryptococcus neoformans var. neoformans serotype D (strain JEC21 / ATCC MYA-565) OX=214684 GN=ILV2 PE=3 SV=1
Q5KDY7	DIS3-like exonuclease 2 OS=Cryptococcus neoformans var. neoformans serotype D (strain JEC21 / ATCC MYA-565) OX=214684 GN=CNG02350 PE=3 SV=1
Q5KK55	Thioredoxin OS=Cryptococcus neoformans var. neoformans serotype D (strain JEC21 / ATCC MYA-565) OX=214684 GN=CNC04200 PE=3 SV=1
Q5KJ03	Fatty acid beta-oxidation-related protein, putative OS=Cryptococcus neoformans var. neoformans serotype D (strain JEC21 / ATCC MYA-565) OX=214684 GN=CND01120 PE=3 SV=1
P0CM06	Cofilin OS=Cryptococcus neoformans var. neoformans serotype D (strain JEC21 / ATCC MYA-565) OX=214684 GN=COF1 PE=3 SV=1
Q5KIZ2	Meiotic recombination-related protein, putative OS=Cryptococcus neoformans var. neoformans serotype D (strain JEC21 / ATCC MYA-565) OX=214684 GN=CND01230 PE=4 SV=1
Q5KH24	Nuclear segregation protein Bfr1, putative OS=Cryptococcus neoformans var. neoformans serotype D (strain JEC21 / ATCC MYA-565) OX=214684 GN=CNE01510 PE=4 SV=1
Q5KGM8	60S ribosomal protein L6 OS=Cryptococcus neoformans var. neoformans serotype D (strain JEC21 / ATCC MYA-565) OX=214684 GN=CNE03060 PE=3 SV=1
Q5KE92	arginine--tRNA ligase OS=Cryptococcus neoformans var. neoformans serotype D (strain JEC21 / ATCC MYA-565) OX=214684 GN=CNG01310 PE=3 SV=1
P0CM22	Pentafunctional AROM polypeptide OS=Cryptococcus neoformans var. neoformans serotype D (strain JEC21 / ATCC MYA-565) OX=214684 GN=CNB01990 PE=3 SV=1
Q5KCJ5	Cytochrome-b5 reductase, putative OS=Cryptococcus neoformans var. neoformans serotype D (strain JEC21 / ATCC MYA-565) OX=214684 GN=CNH01240 PE=3 SV=1
P0CQ34	Adenylosuccinate synthetase OS=Cryptococcus neoformans var. neoformans serotype D (strain JEC21 / ATCC MYA-565) OX=214684 GN=CNC04750 PE=3 SV=1
Q5KL26	ATP synthase subunit 4 OS=Cryptococcus neoformans var. neoformans serotype D (strain JEC21 / ATCC MYA-565) OX=214684 GN=CNC00990 PE=3 SV=1
Q5K8I9	Ras-related protein ypt1, putative OS=Cryptococcus neoformans var. neoformans serotype D (strain JEC21 / ATCC MYA-565) OX=214684 GN=CNL05520 PE=4 SV=1
Q5KPG4	Chaperone activator, putative OS=Cryptococcus neoformans var. neoformans serotype D (strain JEC21 / ATCC MYA-565) OX=214684 GN=CNA02890 PE=3 SV=1
P0CP94	FK506-binding protein 1 OS=Cryptococcus neoformans var. neoformans serotype D (strain JEC21 / ATCC MYA-565) OX=214684 GN=FPR1 PE=3 SV=1
Q5KKQ9	Glycerol-3-phosphate O-acyltransferase, putative OS=Cryptococcus neoformans var. neoformans serotype D (strain JEC21 / ATCC MYA-565) OX=214684 GN=CNC02160 PE=4 SV=1
Q5KEU7	Vesicular-fusion protein SEC18 OS=Cryptococcus neoformans var. neoformans serotype D (strain JEC21 / ATCC MYA-565) OX=214684 GN=CNF04190 PE=3 SV=1
Q5KH38	asparagine--tRNA ligase OS=Cryptococcus neoformans var. neoformans serotype D (strain JEC21 / ATCC MYA-565) OX=214684 GN=CNE01390 PE=4 SV=1
P0CP80	Peptidyl-prolyl cis-trans isomerase D OS=Cryptococcus neoformans var. neoformans serotype D (strain JEC21 / ATCC MYA-565) OX=214684 GN=CPR6 PE=3 SV=1
Q5KLS4	Cytoplasm protein, putative OS=Cryptococcus neoformans var. neoformans serotype D (strain JEC21 / ATCC MYA-565) OX=214684 GN=CNB04240 PE=3 SV=1
Q5KGW0	Uncharacterized protein OS=Cryptococcus neoformans var. neoformans serotype D (strain JEC21 / ATCC MYA-565) OX=214684 GN=CNE02160 PE=3 SV=1
Q5KDL3	Endopeptidase, putative OS=Cryptococcus neoformans var. neoformans serotype D (strain JEC21 / ATCC MYA-565) OX=214684 GN=CNG03550 PE=3 SV=1
P0CQ52	13 kDa ribonucleoprotein-associated protein OS=Cryptococcus neoformans var. neoformans serotype D (strain JEC21 / ATCC MYA-565) OX=214684 GN=SNU13 PE=3 SV=1
Q5KN70	D-3-phosphoglycerate dehydrogenase 2, putative OS=Cryptococcus neoformans var. neoformans serotype D (strain JEC21 / ATCC MYA-565) OX=214684 GN=CNA07520 PE=4 SV=1
Q5KHN0	Large subunit ribosomal protein L22e OS=Cryptococcus neoformans var. neoformans serotype D (strain JEC21 / ATCC MYA-565) OX=214684 GN=CND05910 PE=3 SV=1
Q5KNE0	PRCDNA87, putative OS=Cryptococcus neoformans var. neoformans serotype D (strain JEC21 / ATCC MYA-565) OX=214684 GN=CNA06820 PE=3 SV=1
Q5K8E1	Protein-nucleus import-related protein, putative OS=Cryptococcus neoformans var. neoformans serotype D (strain JEC21 / ATCC MYA-565) OX=214684 GN=CNL06030 PE=4 SV=2
Q5KLV5	Endopeptidase, putative OS=Cryptococcus neoformans var. neoformans serotype D (strain JEC21 / ATCC MYA-565) OX=214684 GN=CNB03930 PE=3 SV=1
Q5KBI1	T-complex protein 1, zeta subunit (Tcp-1-zeta), putative OS=Cryptococcus neoformans var. neoformans serotype D (strain JEC21 / ATCC MYA-565) OX=214684 GN=CNI02460 PE=3 SV=1
Q5KM75	NAD binding dehydrogenase OS=Cryptococcus neoformans var. neoformans serotype D (strain JEC21 / ATCC MYA-565) OX=214684 GN=CNB02690 PE=4 SV=1
Q5KI84	Isocitrate dehydrogenase, putative OS=Cryptococcus neoformans var. neoformans serotype D (strain JEC21 / ATCC MYA-565) OX=214684 GN=CND03850 PE=3 SV=1
Q5KA19	60s ribosomal protein l11, putative OS=Cryptococcus neoformans var. neoformans serotype D (strain JEC21 / ATCC MYA-565) OX=214684 GN=CNJ03370 PE=3 SV=1
Q5KDW3	Mannose-1-phosphate guanylyltransferase, putative OS=Cryptococcus neoformans var. neoformans serotype D (strain JEC21 / ATCC MYA-565) OX=214684 GN=CNG02580 PE=3 SV=2
P0CP26	Nucleolar protein 58 OS=Cryptococcus neoformans var. neoformans serotype D (strain JEC21 / ATCC MYA-565) OX=214684 GN=NOP58 PE=3 SV=1
P0CP54	Cytochrome c peroxidase, mitochondrial OS=Cryptococcus neoformans var. neoformans serotype D (strain JEC21 / ATCC MYA-565) OX=214684 GN=CCP1 PE=3 SV=1
Q5KNI7	PRCDNA35, putative OS=Cryptococcus neoformans var. neoformans serotype D (strain JEC21 / ATCC MYA-565) OX=214684 GN=CNA06350 PE=3 SV=1
Q5KKD1	Elongation factor 1-beta (Ef-1-beta), putative OS=Cryptococcus neoformans var. neoformans serotype D (strain JEC21 / ATCC MYA-565) OX=214684 GN=CNC03420 PE=3 SV=1
Q5KLW6	Chaperonin GroES OS=Cryptococcus neoformans var. neoformans serotype D (strain JEC21 / ATCC MYA-565) OX=214684 GN=CNB03800 PE=3 SV=2
P0CS32	Eukaryotic translation initiation factor 3 subunit I OS=Cryptococcus neoformans var. neoformans serotype D (strain JEC21 / ATCC MYA-565) OX=214684 GN=TIF34 PE=3 SV=1
Q5KK90	phenylalanine--tRNA ligase OS=Cryptococcus neoformans var. neoformans serotype D (strain JEC21 / ATCC MYA-565) OX=214684 GN=CNC03850 PE=3 SV=1
Q5KK99	40S ribosomal protein S12 OS=Cryptococcus neoformans var. neoformans serotype D (strain JEC21 / ATCC MYA-565) OX=214684 GN=CNC03760 PE=3 SV=1
Q5KFL5	Cytochrome c oxidase subunit OS=Cryptococcus neoformans var. neoformans serotype D (strain JEC21 / ATCC MYA-565) OX=214684 GN=CNF01340 PE=3 SV=1
Q5KLP2	ATP synthase subunit d, mitochondrial OS=Cryptococcus neoformans var. neoformans serotype D (strain JEC21 / ATCC MYA-565) OX=214684 GN=CNB04580 PE=3 SV=2
Q5KMG7	Expressed protein OS=Cryptococcus neoformans var. neoformans serotype D (strain JEC21 / ATCC MYA-565) OX=214684 GN=CNB01760 PE=4 SV=1
P0CQ86	ATP-dependent RNA helicase DBP5 OS=Cryptococcus neoformans var. neoformans serotype D (strain JEC21 / ATCC MYA-565) OX=214684 GN=DBP5 PE=3 SV=1
Q5KNQ9	Endopeptidase, putative OS=Cryptococcus neoformans var. neoformans serotype D (strain JEC21 / ATCC MYA-565) OX=214684 GN=CNA05650 PE=3 SV=1
P0CM60	Vacuolar protein 8 OS=Cryptococcus neoformans var. neoformans serotype D (strain JEC21 / ATCC MYA-565) OX=214684 GN=VAC8 PE=3 SV=1
Q5KM68	PRCDNA95, putative OS=Cryptococcus neoformans var. neoformans serotype D (strain JEC21 / ATCC MYA-565) OX=214684 GN=CNB02750 PE=3 SV=1
Q5KCV6	Calcium-transporting ATPase, putative OS=Cryptococcus neoformans var. neoformans serotype D (strain JEC21 / ATCC MYA-565) OX=214684 GN=CNH02370 PE=4 SV=1
Q5KJC4	Sphingolipid C9-methyltransferase OS=Cryptococcus neoformans var. neoformans serotype D (strain JEC21 / ATCC MYA-565) OX=214684 GN=CNC07040 PE=4 SV=1
Q5KI95	Aldo-keto reductase, putative OS=Cryptococcus neoformans var. neoformans serotype D (strain JEC21 / ATCC MYA-565) OX=214684 GN=CND03740 PE=4 SV=1
Q5KF72	Ubiquitin-conjugating enzyme e2-16 kDa, putative OS=Cryptococcus neoformans var. neoformans serotype D (strain JEC21 / ATCC MYA-565) OX=214684 GN=CNF02760 PE=3 SV=1
Q5KFG8	chitin deacetylase OS=Cryptococcus neoformans var. neoformans serotype D (strain JEC21 / ATCC MYA-565) OX=214684 GN=CNF01800 PE=4 SV=1
Q5KH03	Aldehyde dehydrogenase, putative OS=Cryptococcus neoformans var. neoformans serotype D (strain JEC21 / ATCC MYA-565) OX=214684 GN=CNE01720 PE=3 SV=1
Q5K979	Ribosomal protein 22 of the small subunit, putative OS=Cryptococcus neoformans var. neoformans serotype D (strain JEC21 / ATCC MYA-565) OX=214684 GN=CNK02900 PE=3 SV=1
Q5K9Q5	Capsular associated protein OS=Cryptococcus neoformans var. neoformans serotype D (strain JEC21 / ATCC MYA-565) OX=214684 GN=CNK01140 PE=4 SV=1
Q5KI79	W2 domain-containing protein OS=Cryptococcus neoformans var. neoformans serotype D (strain JEC21 / ATCC MYA-565) OX=214684 GN=CND03900 PE=3 SV=1
Q5K6Z0	60s ribosomal protein l17, putative OS=Cryptococcus neoformans var. neoformans serotype D (strain JEC21 / ATCC MYA-565) OX=214684 GN=CNN01720 PE=3 SV=1
Q5KA46	Ribosomal protein S18, putative OS=Cryptococcus neoformans var. neoformans serotype D (strain JEC21 / ATCC MYA-565) OX=214684 GN=CNJ03110 PE=3 SV=1
Q5KLS9	Mitochondrial import receptor subunit tom40, putative OS=Cryptococcus neoformans var. neoformans serotype D (strain JEC21 / ATCC MYA-565) OX=214684 GN=CNB04190 PE=3 SV=1
Q5KJD4	Ribosomal protein L15 OS=Cryptococcus neoformans var. neoformans serotype D (strain JEC21 / ATCC MYA-565) OX=214684 GN=CNC06940 PE=3 SV=1
Q5KP37	3-isopropylmalate dehydrogenase OS=Cryptococcus neoformans var. neoformans serotype D (strain JEC21 / ATCC MYA-565) OX=214684 GN=CNA04310 PE=3 SV=1
Q5KK41	Rab/GTPase, putative OS=Cryptococcus neoformans var. neoformans serotype D (strain JEC21 / ATCC MYA-565) OX=214684 GN=CNC04340 PE=4 SV=1
Q5KDZ1	Chaperone, putative OS=Cryptococcus neoformans var. neoformans serotype D (strain JEC21 / ATCC MYA-565) OX=214684 GN=CNG02310 PE=4 SV=1
Q5KMV9	ATP synthase subunit delta, mitochondrial OS=Cryptococcus neoformans var. neoformans serotype D (strain JEC21 / ATCC MYA-565) OX=214684 GN=CNB00330 PE=3 SV=2
Q5KGZ4	Ras-related protein ypt3 (Rab), putative OS=Cryptococcus neoformans var. neoformans serotype D (strain JEC21 / ATCC MYA-565) OX=214684 GN=CNE01820 PE=4 SV=2
Q5KA00	rRNA 2'-O-methyltransferase fibrillarin OS=Cryptococcus neoformans var. neoformans serotype D (strain JEC21 / ATCC MYA-565) OX=214684 GN=CNK00110 PE=3 SV=1
Q5KLL4	Proteasome subunit alpha type OS=Cryptococcus neoformans var. neoformans serotype D (strain JEC21 / ATCC MYA-565) OX=214684 GN=CNB04850 PE=3 SV=1
Q5KFR2	UBC core domain-containing protein OS=Cryptococcus neoformans var. neoformans serotype D (strain JEC21 / ATCC MYA-565) OX=214684 GN=CNF00870 PE=4 SV=1
Q5KPM8	60s ribosomal protein l30-1 (L32), putative OS=Cryptococcus neoformans var. neoformans serotype D (strain JEC21 / ATCC MYA-565) OX=214684 GN=CNA02220 PE=3 SV=1
Q5KMP3	dihydrolipoyllysine-residue succinyltransferase OS=Cryptococcus neoformans var. neoformans serotype D (strain JEC21 / ATCC MYA-565) OX=214684 GN=CNB00990 PE=3 SV=1
Q5KH19	Glutathione reductase OS=Cryptococcus neoformans var. neoformans serotype D (strain JEC21 / ATCC MYA-565) OX=214684 GN=CNE01560 PE=3 SV=1
Q5KD50	Coronin OS=Cryptococcus neoformans var. neoformans serotype D (strain JEC21 / ATCC MYA-565) OX=214684 GN=CNH03300 PE=3 SV=1
Q5KGT2	La ribonucleoprotein, putative OS=Cryptococcus neoformans var. neoformans serotype D (strain JEC21 / ATCC MYA-565) OX=214684 GN=CNE02440 PE=4 SV=2
Q5KJU4	D-arabinitol 2-dehydrogenase, putative OS=Cryptococcus neoformans var. neoformans serotype D (strain JEC21 / ATCC MYA-565) OX=214684 GN=CNC05340 PE=4 SV=1
Q5KGH3	Serine/threonine-protein phosphatase OS=Cryptococcus neoformans var. neoformans serotype D (strain JEC21 / ATCC MYA-565) OX=214684 GN=CNE03610 PE=3 SV=1
P0CP06	Nascent polypeptide-associated complex subunit alpha OS=Cryptococcus neoformans var. neoformans serotype D (strain JEC21 / ATCC MYA-565) OX=214684 GN=EGD2 PE=3 SV=1
Q5K879	Phospho-2-dehydro-3-deoxyheptonate aldolase OS=Cryptococcus neoformans var. neoformans serotype D (strain JEC21 / ATCC MYA-565) OX=214684 GN=CNL06640 PE=3 SV=1
Q5K7D6	Glutathione peroxidase OS=Cryptococcus neoformans var. neoformans serotype D (strain JEC21 / ATCC MYA-565) OX=214684 GN=CNN00220 PE=3 SV=1
P0CR22	Pre-mRNA-splicing factor RSE1 OS=Cryptococcus neoformans var. neoformans serotype D (strain JEC21 / ATCC MYA-565) OX=214684 GN=RSE1 PE=3 SV=1
Q5KMC2	RAN protein binding protein, putative OS=Cryptococcus neoformans var. neoformans serotype D (strain JEC21 / ATCC MYA-565) OX=214684 GN=CNB02200 PE=4 SV=1
Q5KAW2	Cytoplasm protein, putative OS=Cryptococcus neoformans var. neoformans serotype D (strain JEC21 / ATCC MYA-565) OX=214684 GN=CNJ00260 PE=4 SV=1
Q5KNQ6	Profilin OS=Cryptococcus neoformans var. neoformans serotype D (strain JEC21 / ATCC MYA-565) OX=214684 GN=CNA05680 PE=3 SV=1
Q5KA27	ATPase, putative OS=Cryptococcus neoformans var. neoformans serotype D (strain JEC21 / ATCC MYA-565) OX=214684 GN=CNJ03290 PE=3 SV=1
Q5KG94	Arp2/3 complex 34 kDa subunit OS=Cryptococcus neoformans var. neoformans serotype D (strain JEC21 / ATCC MYA-565) OX=214684 GN=CNE04410 PE=3 SV=1
Q5KLL8	Guanosine-diphosphatase, putative OS=Cryptococcus neoformans var. neoformans serotype D (strain JEC21 / ATCC MYA-565) OX=214684 GN=CNB04810 PE=3 SV=2
Q5KI40	Protein kinase, putative OS=Cryptococcus neoformans var. neoformans serotype D (strain JEC21 / ATCC MYA-565) OX=214684 GN=CND04310 PE=3 SV=1
Q5KJ40	Peptidase M24 domain-containing protein OS=Cryptococcus neoformans var. neoformans serotype D (strain JEC21 / ATCC MYA-565) OX=214684 GN=CND00750 PE=3 SV=1
Q5KAX0	Nucleoside diphosphate kinase OS=Cryptococcus neoformans var. neoformans serotype D (strain JEC21 / ATCC MYA-565) OX=214684 GN=CNJ00180 PE=3 SV=2
Q5KI23	Structural constituent of ribosome, putative OS=Cryptococcus neoformans var. neoformans serotype D (strain JEC21 / ATCC MYA-565) OX=214684 GN=CND04480 PE=3 SV=2
Q5KIW5	ATP phosphoribosyltransferase OS=Cryptococcus neoformans var. neoformans serotype D (strain JEC21 / ATCC MYA-565) OX=214684 GN=CND01510 PE=3 SV=1
Q5K7J3	60S ribosomal protein L32 OS=Cryptococcus neoformans var. neoformans serotype D (strain JEC21 / ATCC MYA-565) OX=214684 GN=CNM02240 PE=3 SV=1
Q5KGV9	60s ribosomal protein l21-a, putative OS=Cryptococcus neoformans var. neoformans serotype D (strain JEC21 / ATCC MYA-565) OX=214684 GN=CNE02170 PE=3 SV=1
Q5KHJ2	Saccharopine dehydrogenase [NAD(+), L-lysine-forming] OS=Cryptococcus neoformans var. neoformans serotype D (strain JEC21 / ATCC MYA-565) OX=214684 GN=CND06290 PE=3 SV=1
Q5KFZ4	glutamate--tRNA ligase OS=Cryptococcus neoformans var. neoformans serotype D (strain JEC21 / ATCC MYA-565) OX=214684 GN=CNF00070 PE=3 SV=1
Q5KK92	Inorganic phosphate transporter pho88, putative OS=Cryptococcus neoformans var. neoformans serotype D (strain JEC21 / ATCC MYA-565) OX=214684 GN=CNC03830 PE=4 SV=1
P0CR40	Protein transport protein SEC24 OS=Cryptococcus neoformans var. neoformans serotype D (strain JEC21 / ATCC MYA-565) OX=214684 GN=SEC24 PE=3 SV=1
Q5KAB5	Protein transport protein SEC31 OS=Cryptococcus neoformans var. neoformans serotype D (strain JEC21 / ATCC MYA-565) OX=214684 GN=CNJ02300 PE=3 SV=2
Q5KMV5	Fatty acid beta-oxidation-related protein, putative OS=Cryptococcus neoformans var. neoformans serotype D (strain JEC21 / ATCC MYA-565) OX=214684 GN=CNB00370 PE=4 SV=1
Q5KM39	Sterol 24-C-methyltransferase, putative OS=Cryptococcus neoformans var. neoformans serotype D (strain JEC21 / ATCC MYA-565) OX=214684 GN=CNB03100 PE=3 SV=1
Q5KEX8	40s ribosomal protein s15, putative OS=Cryptococcus neoformans var. neoformans serotype D (strain JEC21 / ATCC MYA-565) OX=214684 GN=CNF03840 PE=3 SV=2
P0CO02	Histone H2B OS=Cryptococcus neoformans var. neoformans serotype D (strain JEC21 / ATCC MYA-565) OX=214684 GN=HTB1 PE=3 SV=1
P0CN60	Probable electron transfer flavoprotein subunit alpha, mitochondrial OS=Cryptococcus neoformans var. neoformans serotype D (strain JEC21 / ATCC MYA-565) OX=214684 GN=ETF1 PE=3 SV=1
Q5KIV9	Succinate-semialdehyde dehydrogenase, putative OS=Cryptococcus neoformans var. neoformans serotype D (strain JEC21 / ATCC MYA-565) OX=214684 GN=CND01570 PE=3 SV=1
Q5K7I5	Structural constituent of ribosome, putative OS=Cryptococcus neoformans var. neoformans serotype D (strain JEC21 / ATCC MYA-565) OX=214684 GN=CNM02320 PE=3 SV=1
Q5K7Y2	Proliferating cell nuclear antigen OS=Cryptococcus neoformans var. neoformans serotype D (strain JEC21 / ATCC MYA-565) OX=214684 GN=CNM00880 PE=3 SV=1
Q5KIM3	Acetyltransferase component of pyruvate dehydrogenase complex OS=Cryptococcus neoformans var. neoformans serotype D (strain JEC21 / ATCC MYA-565) OX=214684 GN=CND02450 PE=3 SV=1
Q5K8H5	Histone H4 OS=Cryptococcus neoformans var. neoformans serotype D (strain JEC21 / ATCC MYA-565) OX=214684 GN=CNC01610 PE=3 SV=1
Q5KDD6	40s ribosomal protein s23, putative OS=Cryptococcus neoformans var. neoformans serotype D (strain JEC21 / ATCC MYA-565) OX=214684 GN=CNG04360 PE=3 SV=1
Q5KHU8	mRNA catabolism, nonsense-mediated-related protein, putative OS=Cryptococcus neoformans var. neoformans serotype D (strain JEC21 / ATCC MYA-565) OX=214684 GN=CND05240 PE=4 SV=1
Q5K8Q1	Cytochrome c oxidase polypeptide iv, mitochondrial, putative OS=Cryptococcus neoformans var. neoformans serotype D (strain JEC21 / ATCC MYA-565) OX=214684 GN=CNL04890 PE=4 SV=2
Q5KI51	40S ribosomal protein S21 OS=Cryptococcus neoformans var. neoformans serotype D (strain JEC21 / ATCC MYA-565) OX=214684 GN=CND04200 PE=3 SV=1
Q5KQ94	Prohibitin OS=Cryptococcus neoformans var. neoformans serotype D (strain JEC21 / ATCC MYA-565) OX=214684 GN=CNA00070 PE=3 SV=1
Q5KFD1	Cyclin-dependent kinases regulatory subunit OS=Cryptococcus neoformans var. neoformans serotype D (strain JEC21 / ATCC MYA-565) OX=214684 GN=CNF02160 PE=3 SV=2
Q5KLJ6	Structural constituent of ribosome, putative OS=Cryptococcus neoformans var. neoformans serotype D (strain JEC21 / ATCC MYA-565) OX=214684 GN=CNB05030 PE=3 SV=1
Q5KGM4	Phosphoketolase, putative OS=Cryptococcus neoformans var. neoformans serotype D (strain JEC21 / ATCC MYA-565) OX=214684 GN=CNE03100 PE=3 SV=1
Q5K7P9	S-(hydroxymethyl)glutathione dehydrogenase OS=Cryptococcus neoformans var. neoformans serotype D (strain JEC21 / ATCC MYA-565) OX=214684 GN=CNM01690 PE=3 SV=1
Q5K8J0	Expressed protein OS=Cryptococcus neoformans var. neoformans serotype D (strain JEC21 / ATCC MYA-565) OX=214684 GN=CNL05510 PE=4 SV=1
Q5KKU9	U6 snRNA-associated Sm-like protein LSm2 OS=Cryptococcus neoformans var. neoformans serotype D (strain JEC21 / ATCC MYA-565) OX=214684 GN=CNC01770 PE=3 SV=2
Q5KIW8	protein-synthesizing GTPase OS=Cryptococcus neoformans var. neoformans serotype D (strain JEC21 / ATCC MYA-565) OX=214684 GN=CND01480 PE=4 SV=1
Q5K7S6	Long-chain fatty acid transporter, putative OS=Cryptococcus neoformans var. neoformans serotype D (strain JEC21 / ATCC MYA-565) OX=214684 GN=CNM01420 PE=4 SV=1
Q5KGJ1	Septin, putative OS=Cryptococcus neoformans var. neoformans serotype D (strain JEC21 / ATCC MYA-565) OX=214684 GN=CNE03430 PE=3 SV=1
Q5KBW9	Ribosomal protein L19 OS=Cryptococcus neoformans var. neoformans serotype D (strain JEC21 / ATCC MYA-565) OX=214684 GN=CNI01090 PE=3 SV=1
Q5KLS0	Proteasome subunit alpha type OS=Cryptococcus neoformans var. neoformans serotype D (strain JEC21 / ATCC MYA-565) OX=214684 GN=CNB04280 PE=3 SV=1
Q5K9F7	Probable electron transfer flavoprotein subunit beta OS=Cryptococcus neoformans var. neoformans serotype D (strain JEC21 / ATCC MYA-565) OX=214684 GN=CNK02100 PE=3 SV=1
Q5KCS0	Cytochrome b5, putative OS=Cryptococcus neoformans var. neoformans serotype D (strain JEC21 / ATCC MYA-565) OX=214684 GN=CNH02030 PE=3 SV=1
Q5K7U1	Glycerol-1-phosphatase, putative OS=Cryptococcus neoformans var. neoformans serotype D (strain JEC21 / ATCC MYA-565) OX=214684 GN=CNM01280 PE=4 SV=1
Q5KQ34	Disulfide-isomerase, putative OS=Cryptococcus neoformans var. neoformans serotype D (strain JEC21 / ATCC MYA-565) OX=214684 GN=CNA00620 PE=3 SV=1
Q5K7P6	S-formylglutathione hydrolase OS=Cryptococcus neoformans var. neoformans serotype D (strain JEC21 / ATCC MYA-565) OX=214684 GN=CNM01720 PE=3 SV=1
Q5K772	Endopeptidase, putative OS=Cryptococcus neoformans var. neoformans serotype D (strain JEC21 / ATCC MYA-565) OX=214684 GN=CNN00870 PE=3 SV=1
Q5KMU1	Nuclear cap-binding protein subunit 1 OS=Cryptococcus neoformans var. neoformans serotype D (strain JEC21 / ATCC MYA-565) OX=214684 GN=CNB00500 PE=4 SV=1
Q5KF76	Actin lateral binding protein, putative OS=Cryptococcus neoformans var. neoformans serotype D (strain JEC21 / ATCC MYA-565) OX=214684 GN=CNF02720 PE=4 SV=1
P0CP98	FK506-binding protein 4 OS=Cryptococcus neoformans var. neoformans serotype D (strain JEC21 / ATCC MYA-565) OX=214684 GN=FPR4 PE=3 SV=1
Q5KJ09	Golgi to vacuole transport-related protein, putative OS=Cryptococcus neoformans var. neoformans serotype D (strain JEC21 / ATCC MYA-565) OX=214684 GN=CND01060 PE=4 SV=1
Q5KIC5	Large ribosomal subunit protein uL15/eL18 domain-containing protein OS=Cryptococcus neoformans var. neoformans serotype D (strain JEC21 / ATCC MYA-565) OX=214684 GN=CND03460 PE=3 SV=1
Q5KCD9	phosphoserine transaminase OS=Cryptococcus neoformans var. neoformans serotype D (strain JEC21 / ATCC MYA-565) OX=214684 GN=CNH00670 PE=3 SV=1
Q5K9Z0	RNA-binding protein sce3, putative OS=Cryptococcus neoformans var. neoformans serotype D (strain JEC21 / ATCC MYA-565) OX=214684 GN=CNK00210 PE=4 SV=1
Q5KGE3	Ribosomal protein OS=Cryptococcus neoformans var. neoformans serotype D (strain JEC21 / ATCC MYA-565) OX=214684 GN=CNE03920 PE=3 SV=1
Q5KPX0	Expressed protein OS=Cryptococcus neoformans var. neoformans serotype D (strain JEC21 / ATCC MYA-565) OX=214684 GN=CNA01260 PE=4 SV=1
Q5KKC1	Cytoplasm protein, putative OS=Cryptococcus neoformans var. neoformans serotype D (strain JEC21 / ATCC MYA-565) OX=214684 GN=CNC03540 PE=4 SV=1
Q5KAB9	Ribosomal protein, putative OS=Cryptococcus neoformans var. neoformans serotype D (strain JEC21 / ATCC MYA-565) OX=214684 GN=CNJ02260 PE=3 SV=1
Q5KFG2	Proteasome subunit alpha type OS=Cryptococcus neoformans var. neoformans serotype D (strain JEC21 / ATCC MYA-565) OX=214684 GN=CNF01860 PE=3 SV=1
Q5KNE6	UDP-glucose 4-epimerase OS=Cryptococcus neoformans var. neoformans serotype D (strain JEC21 / ATCC MYA-565) OX=214684 GN=CNA06760 PE=3 SV=1
Q5KK07	Amidophosphoribosyltransferase OS=Cryptococcus neoformans var. neoformans serotype D (strain JEC21 / ATCC MYA-565) OX=214684 GN=CNC04700 PE=3 SV=1
Q5KL89	Ribosomal protein, putative OS=Cryptococcus neoformans var. neoformans serotype D (strain JEC21 / ATCC MYA-565) OX=214684 GN=CNC00350 PE=3 SV=1
Q5KJB8	NADH dehydrogenase (Ubiquinone) flavoprotein 2 OS=Cryptococcus neoformans var. neoformans serotype D (strain JEC21 / ATCC MYA-565) OX=214684 GN=CNC07090 PE=3 SV=1
Q5KEX3	Aldehyde dehydrogenase (Alddh), putative OS=Cryptococcus neoformans var. neoformans serotype D (strain JEC21 / ATCC MYA-565) OX=214684 GN=CNF03900 PE=3 SV=1
Q5KC34	Mitogen-activated protein kinase OS=Cryptococcus neoformans var. neoformans serotype D (strain JEC21 / ATCC MYA-565) OX=214684 GN=CNI00410 PE=3 SV=1
Q5KN25	Large ribosomal subunit protein eL34 OS=Cryptococcus neoformans var. neoformans serotype D (strain JEC21 / ATCC MYA-565) OX=214684 GN=CNA07980 PE=3 SV=1
Q5KNG6	Urease accessory protein ureG, putative OS=Cryptococcus neoformans var. neoformans serotype D (strain JEC21 / ATCC MYA-565) OX=214684 GN=CNA06560 PE=3 SV=1
Q5KQ60	Proteasome regulatory subunit 12, putative OS=Cryptococcus neoformans var. neoformans serotype D (strain JEC21 / ATCC MYA-565) OX=214684 GN=CNA00350 PE=3 SV=1
Q5KMB9	RmlD-like substrate binding domain-containing protein OS=Cryptococcus neoformans var. neoformans serotype D (strain JEC21 / ATCC MYA-565) OX=214684 GN=CNB02230 PE=4 SV=1
Q5KDU6	40S ribosomal protein S27 OS=Cryptococcus neoformans var. neoformans serotype D (strain JEC21 / ATCC MYA-565) OX=214684 GN=CNG02740 PE=3 SV=1
Q5KDP7	RRM domain-containing protein OS=Cryptococcus neoformans var. neoformans serotype D (strain JEC21 / ATCC MYA-565) OX=214684 GN=CNG03240 PE=4 SV=1
Q5KMN3	Eukaryotic translation initiation factor 5B OS=Cryptococcus neoformans var. neoformans serotype D (strain JEC21 / ATCC MYA-565) OX=214684 GN=CNB01090 PE=3 SV=1
Q5KJX8	Golgi-specific brefeldin a-resistance guanine nucleotide exchange factor 1 (Bfa-resistant gef 1), putative OS=Cryptococcus neoformans var. neoformans serotype D (strain JEC21 / ATCC MYA-565) OX=214684 GN=CNC05000 PE=4 SV=2
Q5K7Y6	Expressed protein OS=Cryptococcus neoformans var. neoformans serotype D (strain JEC21 / ATCC MYA-565) OX=214684 GN=CNM00840 PE=4 SV=1
Q5KGN2	Endopeptidase, putative OS=Cryptococcus neoformans var. neoformans serotype D (strain JEC21 / ATCC MYA-565) OX=214684 GN=CNE03020 PE=3 SV=1
P0CQ12	Probable proteasome subunit beta type-4 OS=Cryptococcus neoformans var. neoformans serotype D (strain JEC21 / ATCC MYA-565) OX=214684 GN=CPR1 PE=3 SV=1
Q5KKM8	Glycerol-3-phosphate dehydrogenase [NAD(+)] OS=Cryptococcus neoformans var. neoformans serotype D (strain JEC21 / ATCC MYA-565) OX=214684 GN=CNC02480 PE=3 SV=1
Q5KN65	60s ribosomal protein l27, putative OS=Cryptococcus neoformans var. neoformans serotype D (strain JEC21 / ATCC MYA-565) OX=214684 GN=CNA07570 PE=3 SV=1
Q5KQ18	Prohibitin OS=Cryptococcus neoformans var. neoformans serotype D (strain JEC21 / ATCC MYA-565) OX=214684 GN=CNA00780 PE=3 SV=1
Q5KLQ2	Expressed protein OS=Cryptococcus neoformans var. neoformans serotype D (strain JEC21 / ATCC MYA-565) OX=214684 GN=CNB04470 PE=4 SV=1
Q5KP95	Proteasome subunit beta OS=Cryptococcus neoformans var. neoformans serotype D (strain JEC21 / ATCC MYA-565) OX=214684 GN=CNA03730 PE=3 SV=1
Q5KIN0	NADH:flavin oxidoreductase/NADH oxidase N-terminal domain-containing protein OS=Cryptococcus neoformans var. neoformans serotype D (strain JEC21 / ATCC MYA-565) OX=214684 GN=CND02380 PE=4 SV=1
Q5KNI1	Carboxymethylenebutenolidase, putative OS=Cryptococcus neoformans var. neoformans serotype D (strain JEC21 / ATCC MYA-565) OX=214684 GN=CNA06410 PE=4 SV=1
Q5K7W8	Ribosomal protein L13, putative OS=Cryptococcus neoformans var. neoformans serotype D (strain JEC21 / ATCC MYA-565) OX=214684 GN=CNM01020 PE=3 SV=1
Q5KCN9	NADP-dependent oxidoreductase domain-containing protein OS=Cryptococcus neoformans var. neoformans serotype D (strain JEC21 / ATCC MYA-565) OX=214684 GN=CNH01730 PE=4 SV=1
Q5KPI6	Aerobic respiration-related protein, putative OS=Cryptococcus neoformans var. neoformans serotype D (strain JEC21 / ATCC MYA-565) OX=214684 GN=CNA02670 PE=4 SV=1
Q5KMA0	Structural constituent of ribosome, putative OS=Cryptococcus neoformans var. neoformans serotype D (strain JEC21 / ATCC MYA-565) OX=214684 GN=CNB02420 PE=3 SV=1
Q5K959	60s ribosomal protein l23, putative OS=Cryptococcus neoformans var. neoformans serotype D (strain JEC21 / ATCC MYA-565) OX=214684 GN=CNK03100 PE=3 SV=1
Q5KLK6	60s ribosomal protein l37a, putative OS=Cryptococcus neoformans var. neoformans serotype D (strain JEC21 / ATCC MYA-565) OX=214684 GN=CNB04930 PE=3 SV=1
Q5KIP0	Oxidoreductase, putative OS=Cryptococcus neoformans var. neoformans serotype D (strain JEC21 / ATCC MYA-565) OX=214684 GN=CND02280 PE=3 SV=2
Q5KN73	Ribosomal protein L35, putative OS=Cryptococcus neoformans var. neoformans serotype D (strain JEC21 / ATCC MYA-565) OX=214684 GN=CNA07490 PE=3 SV=1
Q5KFG9	60s ribosomal protein l33-b, putative OS=Cryptococcus neoformans var. neoformans serotype D (strain JEC21 / ATCC MYA-565) OX=214684 GN=CNF01790 PE=3 SV=2
Q5KPB4	Hob1p, putative OS=Cryptococcus neoformans var. neoformans serotype D (strain JEC21 / ATCC MYA-565) OX=214684 GN=CNA03420 PE=4 SV=1
Q5KIT5	Uncharacterized protein OS=Cryptococcus neoformans var. neoformans serotype D (strain JEC21 / ATCC MYA-565) OX=214684 GN=CND01820 PE=4 SV=1
Q5KDJ7	40S ribosomal protein S8 OS=Cryptococcus neoformans var. neoformans serotype D (strain JEC21 / ATCC MYA-565) OX=214684 GN=CNG03720 PE=3 SV=1
Q5KQ40	RanBD1 domain-containing protein OS=Cryptococcus neoformans var. neoformans serotype D (strain JEC21 / ATCC MYA-565) OX=214684 GN=CNA00560 PE=4 SV=1
Q5K7V2	Hyaluronan/mRNA-binding protein domain-containing protein OS=Cryptococcus neoformans var. neoformans serotype D (strain JEC21 / ATCC MYA-565) OX=214684 GN=CNM01180 PE=4 SV=1
Q5KNT0	Vacuolar ATP synthase subunit e, putative OS=Cryptococcus neoformans var. neoformans serotype D (strain JEC21 / ATCC MYA-565) OX=214684 GN=CNA05420 PE=3 SV=1
Q5KFV8	Uridylate kinase OS=Cryptococcus neoformans var. neoformans serotype D (strain JEC21 / ATCC MYA-565) OX=214684 GN=CNF00400 PE=3 SV=1
Q5KAT0	Serine-type endopeptidase, putative OS=Cryptococcus neoformans var. neoformans serotype D (strain JEC21 / ATCC MYA-565) OX=214684 GN=CNJ00620 PE=3 SV=1
Q5KDS7	60S ribosomal protein L24 (L30), putative OS=Cryptococcus neoformans var. neoformans serotype D (strain JEC21 / ATCC MYA-565) OX=214684 GN=CNG02920 PE=3 SV=1
Q5KFI3	40s ribosomal protein s10, putative OS=Cryptococcus neoformans var. neoformans serotype D (strain JEC21 / ATCC MYA-565) OX=214684 GN=CNF01650 PE=3 SV=1
Q5KJX4	Endoplasmic reticulum protein, putative OS=Cryptococcus neoformans var. neoformans serotype D (strain JEC21 / ATCC MYA-565) OX=214684 GN=CNC05040 PE=4 SV=1
Q5KG83	(2E,6E)-farnesyl diphosphate synthase OS=Cryptococcus neoformans var. neoformans serotype D (strain JEC21 / ATCC MYA-565) OX=214684 GN=CNE04510 PE=3 SV=1
Q5K8P5	Diphosphomevalonate decarboxylase OS=Cryptococcus neoformans var. neoformans serotype D (strain JEC21 / ATCC MYA-565) OX=214684 GN=CNL04950 PE=3 SV=1
Q5KIG4	Ribosomal chaperone, putative OS=Cryptococcus neoformans var. neoformans serotype D (strain JEC21 / ATCC MYA-565) OX=214684 GN=CND03060 PE=3 SV=1
Q5K9L7	FAD-binding PCMH-type domain-containing protein OS=Cryptococcus neoformans var. neoformans serotype D (strain JEC21 / ATCC MYA-565) OX=214684 GN=CNK01540 PE=4 SV=1
Q5KP27	Glucosidase 2 subunit beta OS=Cryptococcus neoformans var. neoformans serotype D (strain JEC21 / ATCC MYA-565) OX=214684 GN=CNA04410 PE=4 SV=1
Q5KK91	F-type H+-transporting ATPase subunit G OS=Cryptococcus neoformans var. neoformans serotype D (strain JEC21 / ATCC MYA-565) OX=214684 GN=CNC03840 PE=3 SV=1
Q5KLK2	PCI domain-containing protein OS=Cryptococcus neoformans var. neoformans serotype D (strain JEC21 / ATCC MYA-565) OX=214684 GN=CNB04960 PE=3 SV=1
Q5KBP7	dolichyl-diphosphooligosaccharide--protein glycotransferase OS=Cryptococcus neoformans var. neoformans serotype D (strain JEC21 / ATCC MYA-565) OX=214684 GN=CNI01850 PE=3 SV=2
Q5K810	GTP-binding protein ryh1 OS=Cryptococcus neoformans var. neoformans serotype D (strain JEC21 / ATCC MYA-565) OX=214684 GN=CNM00590 PE=4 SV=2
Q5KGS4	Superoxide dismutase 1 copper chaperone OS=Cryptococcus neoformans var. neoformans serotype D (strain JEC21 / ATCC MYA-565) OX=214684 GN=CNE02520 PE=3 SV=2
Q5K8J3	alanine--glyoxylate transaminase OS=Cryptococcus neoformans var. neoformans serotype D (strain JEC21 / ATCC MYA-565) OX=214684 GN=CNL05470 PE=3 SV=1
Q5KL93	Hmp1 protein, putative OS=Cryptococcus neoformans var. neoformans serotype D (strain JEC21 / ATCC MYA-565) OX=214684 GN=CNC00310 PE=4 SV=1
Q5K7V8	Chaperone regulator, putative OS=Cryptococcus neoformans var. neoformans serotype D (strain JEC21 / ATCC MYA-565) OX=214684 GN=CNM01120 PE=4 SV=1
Q5KES7	Allergen, putative OS=Cryptococcus neoformans var. neoformans serotype D (strain JEC21 / ATCC MYA-565) OX=214684 GN=CNF04420 PE=4 SV=1
Q5KPA9	Survival factor 1 OS=Cryptococcus neoformans var. neoformans serotype D (strain JEC21 / ATCC MYA-565) OX=214684 GN=CNA03480 PE=3 SV=1
Q5K9E5	GrpE protein homolog, mitochondrial OS=Cryptococcus neoformans var. neoformans serotype D (strain JEC21 / ATCC MYA-565) OX=214684 GN=CNK02220 PE=3 SV=1
Q5KJC9	60S ribosomal protein L12 OS=Cryptococcus neoformans var. neoformans serotype D (strain JEC21 / ATCC MYA-565) OX=214684 GN=CNC06990 PE=3 SV=1
Q5K7J5	Allergen OS=Cryptococcus neoformans var. neoformans serotype D (strain JEC21 / ATCC MYA-565) OX=214684 GN=CNM02200 PE=4 SV=1
Q5KJK9	CipC protein OS=Cryptococcus neoformans var. neoformans serotype D (strain JEC21 / ATCC MYA-565) OX=214684 GN=CNC06180 PE=4 SV=2
Q5KPW0	Expressed protein OS=Cryptococcus neoformans var. neoformans serotype D (strain JEC21 / ATCC MYA-565) OX=214684 GN=CNA01370 PE=4 SV=1
Q5KGP7	NADH:ubiquinone oxidoreductase-like 20kDa subunit domain-containing protein OS=Cryptococcus neoformans var. neoformans serotype D (strain JEC21 / ATCC MYA-565) OX=214684 GN=CNE02800 PE=3 SV=2
Q5KPH8	Cytoplasm protein, putative OS=Cryptococcus neoformans var. neoformans serotype D (strain JEC21 / ATCC MYA-565) OX=214684 GN=CNA02750 PE=3 SV=1
Q5KIW1	Uncharacterized protein OS=Cryptococcus neoformans var. neoformans serotype D (strain JEC21 / ATCC MYA-565) OX=214684 GN=CND01550 PE=4 SV=1
Q5KCC5	Galactose transporter, putative OS=Cryptococcus neoformans var. neoformans serotype D (strain JEC21 / ATCC MYA-565) OX=214684 GN=CNH00540 PE=3 SV=1
Q5KPF3	Inosine triphosphate pyrophosphatase OS=Cryptococcus neoformans var. neoformans serotype D (strain JEC21 / ATCC MYA-565) OX=214684 GN=CNA03000 PE=3 SV=1
Q5KJV2	Hydrogen-transporting ATP synthase, putative OS=Cryptococcus neoformans var. neoformans serotype D (strain JEC21 / ATCC MYA-565) OX=214684 GN=CNC05260 PE=4 SV=1
Q5KA81	Sm domain-containing protein OS=Cryptococcus neoformans var. neoformans serotype D (strain JEC21 / ATCC MYA-565) OX=214684 GN=CNJ02650 PE=4 SV=2
Q5KMZ9	LEA domain protein OS=Cryptococcus neoformans var. neoformans serotype D (strain JEC21 / ATCC MYA-565) OX=214684 GN=CNA08250 PE=4 SV=2
Q5K890	Orotidine 5'-phosphate decarboxylase OS=Cryptococcus neoformans var. neoformans serotype D (strain JEC21 / ATCC MYA-565) OX=214684 GN=CNL06550 PE=3 SV=1
Q5KCS2	60S ribosomal protein L38 OS=Cryptococcus neoformans var. neoformans serotype D (strain JEC21 / ATCC MYA-565) OX=214684 GN=CNH02050 PE=3 SV=2
Q5KC20	Clathrin light chain OS=Cryptococcus neoformans var. neoformans serotype D (strain JEC21 / ATCC MYA-565) OX=214684 GN=CNI00580 PE=3 SV=1
Q5K9E7	Carboxypeptidase OS=Cryptococcus neoformans var. neoformans serotype D (strain JEC21 / ATCC MYA-565) OX=214684 GN=CNK02200 PE=3 SV=1
Q5KIY1	Glutathione transferase, putative OS=Cryptococcus neoformans var. neoformans serotype D (strain JEC21 / ATCC MYA-565) OX=214684 GN=CND01340 PE=4 SV=2
Q5KHU7	Coatomer subunit delta OS=Cryptococcus neoformans var. neoformans serotype D (strain JEC21 / ATCC MYA-565) OX=214684 GN=CND05250 PE=3 SV=1
Q9HFU4	Mannose-6-phosphate isomerase OS=Cryptococcus neoformans var. neoformans serotype D (strain JEC21 / ATCC MYA-565) OX=214684 GN=MAN1 PE=3 SV=2
Q5KAQ3	ER to Golgi transport-related protein, putative OS=Cryptococcus neoformans var. neoformans serotype D (strain JEC21 / ATCC MYA-565) OX=214684 GN=CNJ00890 PE=3 SV=1
Q5K700	D-arabinono-1,4-lactone oxidase OS=Cryptococcus neoformans var. neoformans serotype D (strain JEC21 / ATCC MYA-565) OX=214684 GN=CNN01640 PE=4 SV=1
Q5KPY2	LSDR, putative OS=Cryptococcus neoformans var. neoformans serotype D (strain JEC21 / ATCC MYA-565) OX=214684 GN=CNA01160 PE=3 SV=2
Q5KDV9	Rho GDP-dissociation inhibitor 1, putative OS=Cryptococcus neoformans var. neoformans serotype D (strain JEC21 / ATCC MYA-565) OX=214684 GN=CNG02620 PE=3 SV=2
Q5KIZ7	F-type H+-transporting ATPase subunit H OS=Cryptococcus neoformans var. neoformans serotype D (strain JEC21 / ATCC MYA-565) OX=214684 GN=CND01180 PE=4 SV=1
Q5KIU0	Expressed protein OS=Cryptococcus neoformans var. neoformans serotype D (strain JEC21 / ATCC MYA-565) OX=214684 GN=CND01770 PE=4 SV=1
Q5K8L7	ENTH domain-containing protein OS=Cryptococcus neoformans var. neoformans serotype D (strain JEC21 / ATCC MYA-565) OX=214684 GN=CNL05210 PE=4 SV=1
Q5KEP7	Pim1 protein (Poly(A)+ RNA transport protein 2), putative OS=Cryptococcus neoformans var. neoformans serotype D (strain JEC21 / ATCC MYA-565) OX=214684 GN=CNF04720 PE=4 SV=1
Q5KBC2	Histone H1 OS=Cryptococcus neoformans var. neoformans serotype D (strain JEC21 / ATCC MYA-565) OX=214684 GN=CNI03050 PE=3 SV=1
Q5K9R0	Wos2 protein (p21), putative OS=Cryptococcus neoformans var. neoformans serotype D (strain JEC21 / ATCC MYA-565) OX=214684 GN=CNK01080 PE=3 SV=1
Q5KKY5	Ribosomal protein S20, putative OS=Cryptococcus neoformans var. neoformans serotype D (strain JEC21 / ATCC MYA-565) OX=214684 GN=CNC01410 PE=3 SV=1
Q5KMT3	Histone H3 OS=Cryptococcus neoformans var. neoformans serotype D (strain JEC21 / ATCC MYA-565) OX=214684 GN=CNB00570 PE=3 SV=1

## Sheet: Shared-Control, IgM, IgG 24 h
Acession number	Description
Q5K6Z5	Endoplasmic reticulum chaperone BiP OS=Cryptococcus neoformans var. neoformans serotype D (strain JEC21 / ATCC MYA-565) OX=214684 GN=CNN01680 PE=3 SV=2
Q5KML4	Peptidyl-prolyl cis-trans isomerase OS=Cryptococcus neoformans var. neoformans serotype D (strain JEC21 / ATCC MYA-565) OX=214684 GN=CNB01290 PE=3 SV=2
Q5KG77	Cytoplasm protein, putative OS=Cryptococcus neoformans var. neoformans serotype D (strain JEC21 / ATCC MYA-565) OX=214684 GN=CNE04580 PE=3 SV=1
Q5KM99	Regulation of translational elongation-related protein, putative OS=Cryptococcus neoformans var. neoformans serotype D (strain JEC21 / ATCC MYA-565) OX=214684 GN=CNB02430 PE=4 SV=1
Q5KPM2	isoleucine--tRNA ligase OS=Cryptococcus neoformans var. neoformans serotype D (strain JEC21 / ATCC MYA-565) OX=214684 GN=CNA02290 PE=3 SV=1
Q5KKV8	Dynamin protein dnm1, putative OS=Cryptococcus neoformans var. neoformans serotype D (strain JEC21 / ATCC MYA-565) OX=214684 GN=CNC01680 PE=3 SV=1
Q5K6T7	1,3-beta-glucan synthase OS=Cryptococcus neoformans var. neoformans serotype D (strain JEC21 / ATCC MYA-565) OX=214684 GN=CNN02320 PE=3 SV=1
Q5KGN0	Cytoskeleton assembly control protein OS=Cryptococcus neoformans var. neoformans serotype D (strain JEC21 / ATCC MYA-565) OX=214684 GN=CNE03040 PE=3 SV=1
Q5KCL7	2-isopropylmalate synthase OS=Cryptococcus neoformans var. neoformans serotype D (strain JEC21 / ATCC MYA-565) OX=214684 GN=CNH01520 PE=3 SV=1
Q5KDH3	Sulfite reductase (NADPH), putative OS=Cryptococcus neoformans var. neoformans serotype D (strain JEC21 / ATCC MYA-565) OX=214684 GN=CNG03990 PE=4 SV=1
Q5KDR3	Adenylosuccinate lyase OS=Cryptococcus neoformans var. neoformans serotype D (strain JEC21 / ATCC MYA-565) OX=214684 GN=CNG03070 PE=3 SV=1
Q5KM64	Trehalase OS=Cryptococcus neoformans var. neoformans serotype D (strain JEC21 / ATCC MYA-565) OX=214684 GN=CNB02790 PE=3 SV=1
Q5KCL8	dihydroxy-acid dehydratase OS=Cryptococcus neoformans var. neoformans serotype D (strain JEC21 / ATCC MYA-565) OX=214684 GN=CNH01530 PE=3 SV=1
Q5KDV3	Hydroxymethylglutaryl-CoA synthase OS=Cryptococcus neoformans var. neoformans serotype D (strain JEC21 / ATCC MYA-565) OX=214684 GN=CNG02670 PE=3 SV=1
Q5KPW6	Tyrosine--tRNA ligase OS=Cryptococcus neoformans var. neoformans serotype D (strain JEC21 / ATCC MYA-565) OX=214684 GN=CNA01310 PE=3 SV=2
Q5K8F5	Cysteine synthase, putative OS=Cryptococcus neoformans var. neoformans serotype D (strain JEC21 / ATCC MYA-565) OX=214684 GN=CNL05880 PE=4 SV=2
Q5KKG1	Transmembrane protein, putative OS=Cryptococcus neoformans var. neoformans serotype D (strain JEC21 / ATCC MYA-565) OX=214684 GN=CNC03120 PE=4 SV=2
Q5KJX0	Hydroxymethylglutaryl-CoA synthase OS=Cryptococcus neoformans var. neoformans serotype D (strain JEC21 / ATCC MYA-565) OX=214684 GN=CNC05080 PE=3 SV=1
Q5KKP9	Vacuolar protein sorting-associated protein OS=Cryptococcus neoformans var. neoformans serotype D (strain JEC21 / ATCC MYA-565) OX=214684 GN=CNC02260 PE=3 SV=2
Q5KN16	E3 ubiquitin ligase complex SCF subunit OS=Cryptococcus neoformans var. neoformans serotype D (strain JEC21 / ATCC MYA-565) OX=214684 GN=CNA08080 PE=3 SV=1
Q5KA63	glutamate synthase (NADH) OS=Cryptococcus neoformans var. neoformans serotype D (strain JEC21 / ATCC MYA-565) OX=214684 GN=CNJ02910 PE=3 SV=1
Q5KN88	ATP-binding cassette, sub-family E, member 1 OS=Cryptococcus neoformans var. neoformans serotype D (strain JEC21 / ATCC MYA-565) OX=214684 GN=CNA07330 PE=4 SV=1
Q5KP94	Eukaryotic initiation factor 4F subunit P130, putative OS=Cryptococcus neoformans var. neoformans serotype D (strain JEC21 / ATCC MYA-565) OX=214684 GN=CNA03740 PE=4 SV=2
Q5KBW5	Small nuclear ribonucleoprotein, putative OS=Cryptococcus neoformans var. neoformans serotype D (strain JEC21 / ATCC MYA-565) OX=214684 GN=CNI01130 PE=3 SV=1
P0CN44	Eukaryotic translation initiation factor 3 subunit B OS=Cryptococcus neoformans var. neoformans serotype D (strain JEC21 / ATCC MYA-565) OX=214684 GN=PRT1 PE=3 SV=1
Q5K9E9	GMP synthase [glutamine-hydrolyzing] OS=Cryptococcus neoformans var. neoformans serotype D (strain JEC21 / ATCC MYA-565) OX=214684 GN=CNK02180 PE=3 SV=1
Q5KLW0	Hypoxia up-regulated 1 OS=Cryptococcus neoformans var. neoformans serotype D (strain JEC21 / ATCC MYA-565) OX=214684 GN=CNB03870 PE=4 SV=1
Q5KC84	Thioredoxin domain-containing protein OS=Cryptococcus neoformans var. neoformans serotype D (strain JEC21 / ATCC MYA-565) OX=214684 GN=CNH00120 PE=3 SV=1
Q5K826	Aspartate aminotransferase OS=Cryptococcus neoformans var. neoformans serotype D (strain JEC21 / ATCC MYA-565) OX=214684 GN=CNM00360 PE=3 SV=1
P0CN98	Histone H2A OS=Cryptococcus neoformans var. neoformans serotype D (strain JEC21 / ATCC MYA-565) OX=214684 GN=HTA1 PE=3 SV=1
Q5KNA0	Imidazole glycerol phosphate synthase hisHF OS=Cryptococcus neoformans var. neoformans serotype D (strain JEC21 / ATCC MYA-565) OX=214684 GN=CNA07220 PE=3 SV=1
P0CN50	Eukaryotic translation initiation factor 3 subunit E OS=Cryptococcus neoformans var. neoformans serotype D (strain JEC21 / ATCC MYA-565) OX=214684 GN=INT6 PE=3 SV=1
P0CM02	Homoaconitase, mitochondrial OS=Cryptococcus neoformans var. neoformans serotype D (strain JEC21 / ATCC MYA-565) OX=214684 GN=LYS4 PE=3 SV=1
Q5KIY7	Nuclear pore complex protein Nup155 OS=Cryptococcus neoformans var. neoformans serotype D (strain JEC21 / ATCC MYA-565) OX=214684 GN=CND01280 PE=3 SV=1
Q5K8H1	Insulin degrading enzyme, putative OS=Cryptococcus neoformans var. neoformans serotype D (strain JEC21 / ATCC MYA-565) OX=214684 GN=CNL05710 PE=3 SV=1
Q5KNF9	Ribulose-phosphate 3-epimerase OS=Cryptococcus neoformans var. neoformans serotype D (strain JEC21 / ATCC MYA-565) OX=214684 GN=CNA06630 PE=3 SV=1
Q5KH73	Importin beta-2 subunit, putative OS=Cryptococcus neoformans var. neoformans serotype D (strain JEC21 / ATCC MYA-565) OX=214684 GN=CNE01010 PE=4 SV=1
Q5KEY3	Malic enzyme OS=Cryptococcus neoformans var. neoformans serotype D (strain JEC21 / ATCC MYA-565) OX=214684 GN=CNF03780 PE=3 SV=1
Q5K9D4	GST C-terminal domain-containing protein OS=Cryptococcus neoformans var. neoformans serotype D (strain JEC21 / ATCC MYA-565) OX=214684 GN=CNK02340 PE=4 SV=2
Q5KLA1	CTP synthase OS=Cryptococcus neoformans var. neoformans serotype D (strain JEC21 / ATCC MYA-565) OX=214684 GN=CNC00220 PE=3 SV=1
Q5K745	Ubiquitin-protein ligase, putative OS=Cryptococcus neoformans var. neoformans serotype D (strain JEC21 / ATCC MYA-565) OX=214684 GN=CNN01140 PE=3 SV=1
Q5KEK9	Rab GDP dissociation inhibitor OS=Cryptococcus neoformans var. neoformans serotype D (strain JEC21 / ATCC MYA-565) OX=214684 GN=CNG00140 PE=3 SV=2
Q5KHK8	Histidine biosynthesis trifunctional protein OS=Cryptococcus neoformans var. neoformans serotype D (strain JEC21 / ATCC MYA-565) OX=214684 GN=CND06120 PE=3 SV=1
Q5KFJ6	UDP-N-acetylglucosamine diphosphorylase, putative OS=Cryptococcus neoformans var. neoformans serotype D (strain JEC21 / ATCC MYA-565) OX=214684 GN=CNF01520 PE=4 SV=1
Q5KP39	V-type proton ATPase subunit OS=Cryptococcus neoformans var. neoformans serotype D (strain JEC21 / ATCC MYA-565) OX=214684 GN=CNA04290 PE=3 SV=1
P0CR86	Clustered mitochondria protein homolog OS=Cryptococcus neoformans var. neoformans serotype D (strain JEC21 / ATCC MYA-565) OX=214684 GN=CLU1 PE=3 SV=1
Q5KFU8	Septin ring protein, putative OS=Cryptococcus neoformans var. neoformans serotype D (strain JEC21 / ATCC MYA-565) OX=214684 GN=CNF00500 PE=3 SV=2
Q5KMA4	Transcription factor, putative OS=Cryptococcus neoformans var. neoformans serotype D (strain JEC21 / ATCC MYA-565) OX=214684 GN=CNB02380 PE=4 SV=1
Q5K7R3	Endopeptidase, putative OS=Cryptococcus neoformans var. neoformans serotype D (strain JEC21 / ATCC MYA-565) OX=214684 GN=CNM01550 PE=3 SV=1
Q5KGK2	Small nuclear ribonucleoprotein, putative OS=Cryptococcus neoformans var. neoformans serotype D (strain JEC21 / ATCC MYA-565) OX=214684 GN=CNE03320 PE=3 SV=1
P0CN48	Eukaryotic translation initiation factor 3 subunit D OS=Cryptococcus neoformans var. neoformans serotype D (strain JEC21 / ATCC MYA-565) OX=214684 GN=CNB01420 PE=3 SV=1
Q5KC94	E3 ubiquitin-protein ligase OS=Cryptococcus neoformans var. neoformans serotype D (strain JEC21 / ATCC MYA-565) OX=214684 GN=CNH00220 PE=4 SV=1
P0CQ74	ATP-dependent RNA helicase ded1 OS=Cryptococcus neoformans var. neoformans serotype D (strain JEC21 / ATCC MYA-565) OX=214684 GN=DED1 PE=3 SV=1
Q5KP78	Eukaryotic initiation factor 4F subunit P130, putative OS=Cryptococcus neoformans var. neoformans serotype D (strain JEC21 / ATCC MYA-565) OX=214684 GN=CNA03900 PE=4 SV=1
Q5KHG0	Transferase, putative OS=Cryptococcus neoformans var. neoformans serotype D (strain JEC21 / ATCC MYA-565) OX=214684 GN=CNE00200 PE=4 SV=1
Q5KC50	Enoyl-CoA hydratase, putative OS=Cryptococcus neoformans var. neoformans serotype D (strain JEC21 / ATCC MYA-565) OX=214684 GN=CNI00240 PE=3 SV=1
Q5KGG3	DNA-directed RNA polymerase subunit OS=Cryptococcus neoformans var. neoformans serotype D (strain JEC21 / ATCC MYA-565) OX=214684 GN=CNE03720 PE=3 SV=1
Q5KB78	Voltage-gated potassium channel beta-2 subunit, putative OS=Cryptococcus neoformans var. neoformans serotype D (strain JEC21 / ATCC MYA-565) OX=214684 GN=CNI03480 PE=3 SV=1
Q5KIB7	DNA-directed RNA polymerase subunit beta OS=Cryptococcus neoformans var. neoformans serotype D (strain JEC21 / ATCC MYA-565) OX=214684 GN=CND03540 PE=3 SV=2
Q5KAD2	Stress-response A/B barrel domain-containing protein OS=Cryptococcus neoformans var. neoformans serotype D (strain JEC21 / ATCC MYA-565) OX=214684 GN=CNJ02120 PE=4 SV=1
P0CO04	Histone H3 OS=Cryptococcus neoformans var. neoformans serotype D (strain JEC21 / ATCC MYA-565) OX=214684 GN=HHT1 PE=3 SV=1
Q5KFP2	Proteasome subunit beta OS=Cryptococcus neoformans var. neoformans serotype D (strain JEC21 / ATCC MYA-565) OX=214684 GN=CNF01080 PE=3 SV=2
Q5KCP3	40S ribosomal protein S26 OS=Cryptococcus neoformans var. neoformans serotype D (strain JEC21 / ATCC MYA-565) OX=214684 GN=CNH01770 PE=3 SV=1
Q5KIF6	DNA-directed RNA polymerase subunit OS=Cryptococcus neoformans var. neoformans serotype D (strain JEC21 / ATCC MYA-565) OX=214684 GN=CND03140 PE=3 SV=1
Q5KFZ3	Membrane protein, putative OS=Cryptococcus neoformans var. neoformans serotype D (strain JEC21 / ATCC MYA-565) OX=214684 GN=CNF00080 PE=3 SV=2
Q5KGA8	Uncharacterized protein OS=Cryptococcus neoformans var. neoformans serotype D (strain JEC21 / ATCC MYA-565) OX=214684 GN=CNE04270 PE=4 SV=1
Q5KN72	UV excision repair protein RAD23 OS=Cryptococcus neoformans var. neoformans serotype D (strain JEC21 / ATCC MYA-565) OX=214684 GN=CNA07500 PE=3 SV=1
Q5KM27	Alpha-1,2-mannosyltransferase, putative OS=Cryptococcus neoformans var. neoformans serotype D (strain JEC21 / ATCC MYA-565) OX=214684 GN=CNB03210 PE=3 SV=1
Q5KJG1	V-type proton ATPase subunit C OS=Cryptococcus neoformans var. neoformans serotype D (strain JEC21 / ATCC MYA-565) OX=214684 GN=CNC06660 PE=3 SV=1
Q5KAB1	Viral life cycle-related protein, putative OS=Cryptococcus neoformans var. neoformans serotype D (strain JEC21 / ATCC MYA-565) OX=214684 GN=CNJ02340 PE=3 SV=1
Q5K9R1	Glucose-6-phosphate 1-epimerase OS=Cryptococcus neoformans var. neoformans serotype D (strain JEC21 / ATCC MYA-565) OX=214684 GN=CNK01070 PE=3 SV=1
Q5KJR9	Translation release factor, putative OS=Cryptococcus neoformans var. neoformans serotype D (strain JEC21 / ATCC MYA-565) OX=214684 GN=CNC05580 PE=3 SV=1
Q5KMS2	DNA-directed RNA polymerases i, ii, and iii 8.3 kDa polypeptide, putative OS=Cryptococcus neoformans var. neoformans serotype D (strain JEC21 / ATCC MYA-565) OX=214684 GN=CNB00680 PE=3 SV=1
Q5KEX1	Pre-mRNA splicing factor, putative OS=Cryptococcus neoformans var. neoformans serotype D (strain JEC21 / ATCC MYA-565) OX=214684 GN=CNF03920 PE=4 SV=1
Q5KKA1	Short-chain dehydrogenase OS=Cryptococcus neoformans var. neoformans serotype D (strain JEC21 / ATCC MYA-565) OX=214684 GN=CNC03740 PE=3 SV=1
P0CM90	Eukaryotic translation initiation factor 3 subunit M OS=Cryptococcus neoformans var. neoformans serotype D (strain JEC21 / ATCC MYA-565) OX=214684 GN=CNA04920 PE=3 SV=1
P0CN70	Mitochondrial fission 1 protein OS=Cryptococcus neoformans var. neoformans serotype D (strain JEC21 / ATCC MYA-565) OX=214684 GN=FIS1 PE=3 SV=1
Q5K6T3	Uncharacterized protein OS=Cryptococcus neoformans var. neoformans serotype D (strain JEC21 / ATCC MYA-565) OX=214684 GN=CNN02360 PE=3 SV=2
Q5KK43	Glycerol-3-phosphate dehydrogenase OS=Cryptococcus neoformans var. neoformans serotype D (strain JEC21 / ATCC MYA-565) OX=214684 GN=CNC04320 PE=3 SV=1
Q5KEE8	64 kDa mitochondrial NADH dehydrogenase, putative OS=Cryptococcus neoformans var. neoformans serotype D (strain JEC21 / ATCC MYA-565) OX=214684 GN=CNG00750 PE=3 SV=1
Q5KP80	Secondary thiamine-phosphate synthase enzyme OS=Cryptococcus neoformans var. neoformans serotype D (strain JEC21 / ATCC MYA-565) OX=214684 GN=CNA03880 PE=3 SV=2
Q5K716	Acetolactate synthase, putative OS=Cryptococcus neoformans var. neoformans serotype D (strain JEC21 / ATCC MYA-565) OX=214684 GN=CNN01460 PE=3 SV=1
Q5KQ22	glutamine--tRNA ligase OS=Cryptococcus neoformans var. neoformans serotype D (strain JEC21 / ATCC MYA-565) OX=214684 GN=CNA00740 PE=3 SV=1
Q5KIL9	SEC7 domain-containing protein OS=Cryptococcus neoformans var. neoformans serotype D (strain JEC21 / ATCC MYA-565) OX=214684 GN=CND02490 PE=4 SV=2
Q5KNS1	cAMP-dependent protein kinase regulatory subunit OS=Cryptococcus neoformans var. neoformans serotype D (strain JEC21 / ATCC MYA-565) OX=214684 GN=CNA05510 PE=3 SV=1
Q5KAP2	Endopeptidase, putative OS=Cryptococcus neoformans var. neoformans serotype D (strain JEC21 / ATCC MYA-565) OX=214684 GN=CNJ01000 PE=3 SV=1
Q5KM44	Small nuclear ribonucleoprotein Sm D2 OS=Cryptococcus neoformans var. neoformans serotype D (strain JEC21 / ATCC MYA-565) OX=214684 GN=CNB03050 PE=3 SV=1
Q5KHV9	Actin binding protein, putative OS=Cryptococcus neoformans var. neoformans serotype D (strain JEC21 / ATCC MYA-565) OX=214684 GN=CND05140 PE=3 SV=1
P0CO08	Pre-mRNA-splicing factor SYF1 OS=Cryptococcus neoformans var. neoformans serotype D (strain JEC21 / ATCC MYA-565) OX=214684 GN=SYF1 PE=3 SV=1
Q5K8W1	U-box domain-containing protein OS=Cryptococcus neoformans var. neoformans serotype D (strain JEC21 / ATCC MYA-565) OX=214684 GN=CNL04300 PE=3 SV=2
Q5KK47	PUM-HD domain-containing protein OS=Cryptococcus neoformans var. neoformans serotype D (strain JEC21 / ATCC MYA-565) OX=214684 GN=CNC04280 PE=4 SV=1
P0CP00	Myosin-1 OS=Cryptococcus neoformans var. neoformans serotype D (strain JEC21 / ATCC MYA-565) OX=214684 GN=MYO1 PE=3 SV=1
P0CS50	Protein transport protein SEC13 OS=Cryptococcus neoformans var. neoformans serotype D (strain JEC21 / ATCC MYA-565) OX=214684 GN=SEC13 PE=3 SV=1
Q5KGP3	ATP-binding cassette (ABC) transporter, putative OS=Cryptococcus neoformans var. neoformans serotype D (strain JEC21 / ATCC MYA-565) OX=214684 GN=CNE02840 PE=4 SV=2
Q5K8C5	Aldo-keto reductase, putative OS=Cryptococcus neoformans var. neoformans serotype D (strain JEC21 / ATCC MYA-565) OX=214684 GN=CNL06190 PE=4 SV=1
P0CQ80	ATP-dependent RNA helicase DHH1 OS=Cryptococcus neoformans var. neoformans serotype D (strain JEC21 / ATCC MYA-565) OX=214684 GN=DHH1 PE=3 SV=1
Q5KKV1	Cdc2 cyclin-dependent kinase, putative OS=Cryptococcus neoformans var. neoformans serotype D (strain JEC21 / ATCC MYA-565) OX=214684 GN=CNC01750 PE=3 SV=1
Q5KIJ9	Replication protein A subunit OS=Cryptococcus neoformans var. neoformans serotype D (strain JEC21 / ATCC MYA-565) OX=214684 GN=CND02690 PE=3 SV=2
Q5K8W3	NADH-ubiquinone oxidoreductase OS=Cryptococcus neoformans var. neoformans serotype D (strain JEC21 / ATCC MYA-565) OX=214684 GN=CNL04280 PE=3 SV=1
Q5KC51	Eukaryotic translation initiation factor 2 alpha subunit, putative OS=Cryptococcus neoformans var. neoformans serotype D (strain JEC21 / ATCC MYA-565) OX=214684 GN=CNI00230 PE=3 SV=1
Q5KI17	Presequence protease, mitochondrial OS=Cryptococcus neoformans var. neoformans serotype D (strain JEC21 / ATCC MYA-565) OX=214684 GN=CND04540 PE=3 SV=1
Q5KC86	Cell division control protein 42 homolog OS=Cryptococcus neoformans var. neoformans serotype D (strain JEC21 / ATCC MYA-565) OX=214684 GN=CNH00140 PE=3 SV=1
P0CQ22	FACT complex subunit SPT16 OS=Cryptococcus neoformans var. neoformans serotype D (strain JEC21 / ATCC MYA-565) OX=214684 GN=SPT16 PE=3 SV=1
Q5K8B0	Catalase OS=Cryptococcus neoformans var. neoformans serotype D (strain JEC21 / ATCC MYA-565) OX=214684 GN=CNL06340 PE=3 SV=1
Q5KPE4	J domain-containing protein OS=Cryptococcus neoformans var. neoformans serotype D (strain JEC21 / ATCC MYA-565) OX=214684 GN=CNA03090 PE=4 SV=1
Q5KI42	Small monomeric GTPase, putative OS=Cryptococcus neoformans var. neoformans serotype D (strain JEC21 / ATCC MYA-565) OX=214684 GN=CND04290 PE=3 SV=1
Q5KEY5	Carboxypeptidase OS=Cryptococcus neoformans var. neoformans serotype D (strain JEC21 / ATCC MYA-565) OX=214684 GN=CNF03760 PE=3 SV=1
Q5KJ97	tRNA (Cytosine-5-)-methyltransferase, putative OS=Cryptococcus neoformans var. neoformans serotype D (strain JEC21 / ATCC MYA-565) OX=214684 GN=CND00130 PE=3 SV=2
Q5KKM2	Organic acid transporter, putative OS=Cryptococcus neoformans var. neoformans serotype D (strain JEC21 / ATCC MYA-565) OX=214684 GN=CNC02540 PE=3 SV=1
Q5KJI8	histidine--tRNA ligase OS=Cryptococcus neoformans var. neoformans serotype D (strain JEC21 / ATCC MYA-565) OX=214684 GN=CNC06400 PE=4 SV=1
Q5KI46	methionine--tRNA ligase OS=Cryptococcus neoformans var. neoformans serotype D (strain JEC21 / ATCC MYA-565) OX=214684 GN=CND04250 PE=3 SV=1
Q5KCR8	Transcription activator snf2l1, putative OS=Cryptococcus neoformans var. neoformans serotype D (strain JEC21 / ATCC MYA-565) OX=214684 GN=CNH02010 PE=3 SV=1
Q5KGL7	Signal sequence binding protein, putative OS=Cryptococcus neoformans var. neoformans serotype D (strain JEC21 / ATCC MYA-565) OX=214684 GN=CNE03170 PE=4 SV=2
P0CQ98	Pre-mRNA-processing ATP-dependent RNA helicase PRP5 OS=Cryptococcus neoformans var. neoformans serotype D (strain JEC21 / ATCC MYA-565) OX=214684 GN=PRP5 PE=3 SV=1
P0CQ42	Ras-like protein OS=Cryptococcus neoformans var. neoformans serotype D (strain JEC21 / ATCC MYA-565) OX=214684 GN=RAS1 PE=2 SV=1
Q5KFJ4	Eukaryotic peptide chain release factor GTP-binding subunit OS=Cryptococcus neoformans var. neoformans serotype D (strain JEC21 / ATCC MYA-565) OX=214684 GN=CNF01540 PE=3 SV=1
Q5KGE7	UBC core domain-containing protein OS=Cryptococcus neoformans var. neoformans serotype D (strain JEC21 / ATCC MYA-565) OX=214684 GN=CNE03880 PE=3 SV=2
Q5KK42	Nuclear pore protein OS=Cryptococcus neoformans var. neoformans serotype D (strain JEC21 / ATCC MYA-565) OX=214684 GN=CNC04330 PE=3 SV=2
Q5KJN5	Sin3 protein, putative OS=Cryptococcus neoformans var. neoformans serotype D (strain JEC21 / ATCC MYA-565) OX=214684 GN=CNC05900 PE=4 SV=1
Q5KKE8	Peptidyl-prolyl cis-trans isomerase OS=Cryptococcus neoformans var. neoformans serotype D (strain JEC21 / ATCC MYA-565) OX=214684 GN=CNC03250 PE=4 SV=1
Q5KII9	glycerol kinase OS=Cryptococcus neoformans var. neoformans serotype D (strain JEC21 / ATCC MYA-565) OX=214684 GN=CND02800 PE=3 SV=1
Q5KI85	Vacuole fusion, non-autophagic-related protein, putative OS=Cryptococcus neoformans var. neoformans serotype D (strain JEC21 / ATCC MYA-565) OX=214684 GN=CND03840 PE=4 SV=1
Q5K900	U6 snRNA binding protein, putative OS=Cryptococcus neoformans var. neoformans serotype D (strain JEC21 / ATCC MYA-565) OX=214684 GN=CNL03890 PE=3 SV=2
P0CN52	Eukaryotic translation initiation factor 3 subunit G OS=Cryptococcus neoformans var. neoformans serotype D (strain JEC21 / ATCC MYA-565) OX=214684 GN=TIF35 PE=3 SV=1
Q5KD80	Proteasome subunit alpha type OS=Cryptococcus neoformans var. neoformans serotype D (strain JEC21 / ATCC MYA-565) OX=214684 GN=CNH03610 PE=3 SV=1
Q5KD82	NADH dehydrogenase (Ubiquinone) Fe-S protein 5 OS=Cryptococcus neoformans var. neoformans serotype D (strain JEC21 / ATCC MYA-565) OX=214684 GN=CNH03630 PE=3 SV=2
Q5KJ25	Pre-mRNA splicing factor, putative OS=Cryptococcus neoformans var. neoformans serotype D (strain JEC21 / ATCC MYA-565) OX=214684 GN=CND00900 PE=4 SV=1
Q5KIV1	Proteasome subunit alpha type OS=Cryptococcus neoformans var. neoformans serotype D (strain JEC21 / ATCC MYA-565) OX=214684 GN=CND01660 PE=3 SV=1
Q5KQ65	Sterol 14-demethylase, putative OS=Cryptococcus neoformans var. neoformans serotype D (strain JEC21 / ATCC MYA-565) OX=214684 GN=CNA00300 PE=3 SV=1
Q5KL85	Ubiquitin-like domain-containing protein OS=Cryptococcus neoformans var. neoformans serotype D (strain JEC21 / ATCC MYA-565) OX=214684 GN=CNC00390 PE=4 SV=1
Q5KBD5	Small nuclear ribonucleoprotein E OS=Cryptococcus neoformans var. neoformans serotype D (strain JEC21 / ATCC MYA-565) OX=214684 GN=CNI02920 PE=3 SV=1
Q5KQ79	Aminotransferase, putative OS=Cryptococcus neoformans var. neoformans serotype D (strain JEC21 / ATCC MYA-565) OX=214684 GN=CNA00190 PE=4 SV=1
Q5KDG0	Sec14 cytosolic factor, putative OS=Cryptococcus neoformans var. neoformans serotype D (strain JEC21 / ATCC MYA-565) OX=214684 GN=CNG04130 PE=4 SV=2
Q5KFQ5	Actin-related protein 2/3 complex subunit OS=Cryptococcus neoformans var. neoformans serotype D (strain JEC21 / ATCC MYA-565) OX=214684 GN=CNF00940 PE=3 SV=1
Q5KPZ2	Sorbitol dehydrogenase, putative OS=Cryptococcus neoformans var. neoformans serotype D (strain JEC21 / ATCC MYA-565) OX=214684 GN=CNA01050 PE=3 SV=1
Q5KGH9	D-lactaldehyde dehydrogenase, putative OS=Cryptococcus neoformans var. neoformans serotype D (strain JEC21 / ATCC MYA-565) OX=214684 GN=CNE03540 PE=4 SV=1
Q5KKR7	Importin-alpha export receptor, putative OS=Cryptococcus neoformans var. neoformans serotype D (strain JEC21 / ATCC MYA-565) OX=214684 GN=CNC02070 PE=3 SV=1
Q5K8N2	Aldehyde dehydrogenase (ALDDH), putative OS=Cryptococcus neoformans var. neoformans serotype D (strain JEC21 / ATCC MYA-565) OX=214684 GN=CNL05070 PE=3 SV=1
Q5K7P0	Aconitate hydratase, mitochondrial OS=Cryptococcus neoformans var. neoformans serotype D (strain JEC21 / ATCC MYA-565) OX=214684 GN=CNM01770 PE=3 SV=1
Q5K7Y7	Cytoplasm protein, putative OS=Cryptococcus neoformans var. neoformans serotype D (strain JEC21 / ATCC MYA-565) OX=214684 GN=CNM00830 PE=4 SV=1
Q5KK33	Arginosuccinase OS=Cryptococcus neoformans var. neoformans serotype D (strain JEC21 / ATCC MYA-565) OX=214684 GN=CNC04420 PE=3 SV=1
Q5KBT5	Vesicular-fusion protein, putative OS=Cryptococcus neoformans var. neoformans serotype D (strain JEC21 / ATCC MYA-565) OX=214684 GN=CNI01470 PE=3 SV=1
Q5KE33	Iron ion homeostasis-related protein, putative OS=Cryptococcus neoformans var. neoformans serotype D (strain JEC21 / ATCC MYA-565) OX=214684 GN=CNG01900 PE=3 SV=1
Q5KAH5	Sulfatase-modifying factor enzyme domain-containing protein OS=Cryptococcus neoformans var. neoformans serotype D (strain JEC21 / ATCC MYA-565) OX=214684 GN=CNJ01670 PE=4 SV=1
Q5KEU2	Oxysterol binding protein, putative OS=Cryptococcus neoformans var. neoformans serotype D (strain JEC21 / ATCC MYA-565) OX=214684 GN=CNF04240 PE=3 SV=1
Q5K6W5	RNA polymerase II degradation factor 1 OS=Cryptococcus neoformans var. neoformans serotype D (strain JEC21 / ATCC MYA-565) OX=214684 GN=CNN01950 PE=3 SV=1
P0CQ36	Phosphoribosylaminoimidazole carboxylase OS=Cryptococcus neoformans var. neoformans serotype D (strain JEC21 / ATCC MYA-565) OX=214684 GN=ADE2 PE=3 SV=1
Q5K6X3	Nucleolar GTP-binding protein 1 OS=Cryptococcus neoformans var. neoformans serotype D (strain JEC21 / ATCC MYA-565) OX=214684 GN=CNN01880 PE=3 SV=1
Q5KLY1	RHEB small monomeric GTPase, putative OS=Cryptococcus neoformans var. neoformans serotype D (strain JEC21 / ATCC MYA-565) OX=214684 GN=CNB03660 PE=4 SV=1
Q5KB39	Ubiquitin thioesterase OS=Cryptococcus neoformans var. neoformans serotype D (strain JEC21 / ATCC MYA-565) OX=214684 GN=CNI03880 PE=3 SV=2
Q5K8N7	Oxysterol-binding protein OS=Cryptococcus neoformans var. neoformans serotype D (strain JEC21 / ATCC MYA-565) OX=214684 GN=CNL05030 PE=3 SV=1
Q5KDK5	Actin cytoskeleton-regulatory complex protein PAN1 OS=Cryptococcus neoformans var. neoformans serotype D (strain JEC21 / ATCC MYA-565) OX=214684 GN=CNG03630 PE=3 SV=2
Q5KF53	Pre-mRNA-splicing factor ini1 OS=Cryptococcus neoformans var. neoformans serotype D (strain JEC21 / ATCC MYA-565) OX=214684 GN=CNF02950 PE=3 SV=1
Q5KJD3	D-lactate dehydrogenase (Cytochrome) oxidoreductase protein, putative OS=Cryptococcus neoformans var. neoformans serotype D (strain JEC21 / ATCC MYA-565) OX=214684 GN=CNC06950 PE=4 SV=1
Q5KBD4	homoserine kinase OS=Cryptococcus neoformans var. neoformans serotype D (strain JEC21 / ATCC MYA-565) OX=214684 GN=CNI02930 PE=3 SV=1
Q5KNM0	acetylornithine transaminase OS=Cryptococcus neoformans var. neoformans serotype D (strain JEC21 / ATCC MYA-565) OX=214684 GN=CNA06020 PE=3 SV=1
P0CR26	RuvB-like helicase 1 OS=Cryptococcus neoformans var. neoformans serotype D (strain JEC21 / ATCC MYA-565) OX=214684 GN=RVB1 PE=3 SV=1
Q5KFH8	Ferrochelatase OS=Cryptococcus neoformans var. neoformans serotype D (strain JEC21 / ATCC MYA-565) OX=214684 GN=CNF01700 PE=3 SV=1
Q5KC07	Transporter, putative OS=Cryptococcus neoformans var. neoformans serotype D (strain JEC21 / ATCC MYA-565) OX=214684 GN=CNI00720 PE=4 SV=1
Q5KH41	Manganese/iron superoxide dismutase C-terminal domain-containing protein OS=Cryptococcus neoformans var. neoformans serotype D (strain JEC21 / ATCC MYA-565) OX=214684 GN=CNE01360 PE=4 SV=1
P0CO94	Pre-mRNA-splicing factor CEF1 OS=Cryptococcus neoformans var. neoformans serotype D (strain JEC21 / ATCC MYA-565) OX=214684 GN=CEF1 PE=3 SV=1
Q5KHW1	Phospho-2-dehydro-3-deoxyheptonate aldolase OS=Cryptococcus neoformans var. neoformans serotype D (strain JEC21 / ATCC MYA-565) OX=214684 GN=CND05120 PE=3 SV=1
P0CR54	Vacuolar-sorting protein SNF7 OS=Cryptococcus neoformans var. neoformans serotype D (strain JEC21 / ATCC MYA-565) OX=214684 GN=SNF7 PE=3 SV=1
Q5KIC0	Calcium-transporting ATPase OS=Cryptococcus neoformans var. neoformans serotype D (strain JEC21 / ATCC MYA-565) OX=214684 GN=CND03510 PE=3 SV=2
Q5KEZ0	Methylenetetrahydrofolate dehydrogenase (NAD+), putative OS=Cryptococcus neoformans var. neoformans serotype D (strain JEC21 / ATCC MYA-565) OX=214684 GN=CNF03710 PE=4 SV=1
Q5KCH4	NADH dehydrogenase 10.5K chain, putative OS=Cryptococcus neoformans var. neoformans serotype D (strain JEC21 / ATCC MYA-565) OX=214684 GN=CNH01030 PE=3 SV=1
Q5KNC2	Capsular associated protein OS=Cryptococcus neoformans var. neoformans serotype D (strain JEC21 / ATCC MYA-565) OX=214684 GN=CNA07000 PE=4 SV=1
F5HAT2	Capsular associated protein OS=Cryptococcus neoformans var. neoformans serotype D (strain JEC21 / ATCC MYA-565) OX=214684 GN=CNA05830 PE=4 SV=1
A0A0S2M663	IMS import disulfide relay-system CHCH-CHCH-like Cx9C domain-containing protein OS=Cryptococcus neoformans var. neoformans serotype D (strain JEC21 / ATCC MYA-565) OX=214684 GN=CNN00740 PE=4 SV=1
Q5KC30	vesicle-fusing ATPase OS=Cryptococcus neoformans var. neoformans serotype D (strain JEC21 / ATCC MYA-565) OX=214684 GN=CNI00460 PE=3 SV=1
P0CR18	Ribose-5-phosphate isomerase OS=Cryptococcus neoformans var. neoformans serotype D (strain JEC21 / ATCC MYA-565) OX=214684 GN=RKI1 PE=3 SV=1
Q5KKE2	Rieske domain-containing protein OS=Cryptococcus neoformans var. neoformans serotype D (strain JEC21 / ATCC MYA-565) OX=214684 GN=CNC03310 PE=4 SV=1
Q5KLF1	Endoribonuclease L-PSP OS=Cryptococcus neoformans var. neoformans serotype D (strain JEC21 / ATCC MYA-565) OX=214684 GN=CNB05500 PE=3 SV=1
Q5KI28	Complex III subunit 7 OS=Cryptococcus neoformans var. neoformans serotype D (strain JEC21 / ATCC MYA-565) OX=214684 GN=CND04430 PE=3 SV=2
Q5K6U2	Mitochondrial ornithine transporter 1, putative OS=Cryptococcus neoformans var. neoformans serotype D (strain JEC21 / ATCC MYA-565) OX=214684 GN=CNN02270 PE=3 SV=2
Q5KHA2	Translation initiation factor, putative OS=Cryptococcus neoformans var. neoformans serotype D (strain JEC21 / ATCC MYA-565) OX=214684 GN=CNE00740 PE=3 SV=2
Q5KKD9	histidine kinase OS=Cryptococcus neoformans var. neoformans serotype D (strain JEC21 / ATCC MYA-565) OX=214684 GN=CNC03340 PE=4 SV=2
Q5KDC2	Ubiquitin carboxyl-terminal hydrolase OS=Cryptococcus neoformans var. neoformans serotype D (strain JEC21 / ATCC MYA-565) OX=214684 GN=CNG04540 PE=3 SV=1
Q5KLA4	Hydrolase, putative OS=Cryptococcus neoformans var. neoformans serotype D (strain JEC21 / ATCC MYA-565) OX=214684 GN=CNC00190 PE=4 SV=1
P0CR72	Transcription elongation factor SPT6 OS=Cryptococcus neoformans var. neoformans serotype D (strain JEC21 / ATCC MYA-565) OX=214684 GN=SPT6 PE=3 SV=1
P0CN32	Elongation factor G, mitochondrial OS=Cryptococcus neoformans var. neoformans serotype D (strain JEC21 / ATCC MYA-565) OX=214684 GN=MEF1 PE=3 SV=1
Q5KDT0	ER to Golgi transport-related protein, putative OS=Cryptococcus neoformans var. neoformans serotype D (strain JEC21 / ATCC MYA-565) OX=214684 GN=CNG02890 PE=3 SV=1
Q5KKK2	Fe2OG dioxygenase domain-containing protein OS=Cryptococcus neoformans var. neoformans serotype D (strain JEC21 / ATCC MYA-565) OX=214684 GN=CNC02720 PE=3 SV=1
Q5KMY7	Uroporphyrinogen decarboxylase OS=Cryptococcus neoformans var. neoformans serotype D (strain JEC21 / ATCC MYA-565) OX=214684 GN=CNB00030 PE=3 SV=1
P0CP96	FK506-binding protein 2 OS=Cryptococcus neoformans var. neoformans serotype D (strain JEC21 / ATCC MYA-565) OX=214684 GN=FPR2 PE=3 SV=1
Q5KPX1	2-methoxy-6-polyprenyl-1,4-benzoquinol methylase, mitochondrial OS=Cryptococcus neoformans var. neoformans serotype D (strain JEC21 / ATCC MYA-565) OX=214684 GN=COQ5 PE=3 SV=1
Q5KAP9	Short-chain dehydrogenase OS=Cryptococcus neoformans var. neoformans serotype D (strain JEC21 / ATCC MYA-565) OX=214684 GN=CNJ00930 PE=4 SV=2
P0CR70	Transcription elongation factor SPT5 OS=Cryptococcus neoformans var. neoformans serotype D (strain JEC21 / ATCC MYA-565) OX=214684 GN=SPT5 PE=3 SV=1
Q5KGJ6	Adenylyl-sulfate kinase OS=Cryptococcus neoformans var. neoformans serotype D (strain JEC21 / ATCC MYA-565) OX=214684 GN=CNE03380 PE=3 SV=1
Q5KKY6	Amine oxidase domain-containing protein OS=Cryptococcus neoformans var. neoformans serotype D (strain JEC21 / ATCC MYA-565) OX=214684 GN=CNC01400 PE=4 SV=1
Q5KQ43	PCI domain-containing protein OS=Cryptococcus neoformans var. neoformans serotype D (strain JEC21 / ATCC MYA-565) OX=214684 GN=CNA00530 PE=3 SV=1
Q5KGD3	Chromatin remodeling-related protein, putative OS=Cryptococcus neoformans var. neoformans serotype D (strain JEC21 / ATCC MYA-565) OX=214684 GN=CNE04020 PE=4 SV=1
Q5KPK7	aspartate-semialdehyde dehydrogenase OS=Cryptococcus neoformans var. neoformans serotype D (strain JEC21 / ATCC MYA-565) OX=214684 GN=CNA02450 PE=1 SV=1
P0CR96	Mitochondrial import inner membrane translocase subunit TIM9 OS=Cryptococcus neoformans var. neoformans serotype D (strain JEC21 / ATCC MYA-565) OX=214684 GN=TIM9 PE=3 SV=1
Q5KAL4	Cytoplasm protein, putative OS=Cryptococcus neoformans var. neoformans serotype D (strain JEC21 / ATCC MYA-565) OX=214684 GN=CNJ01280 PE=4 SV=1
Q5KAM4	Stearoyl-CoA 9-desaturase, putative OS=Cryptococcus neoformans var. neoformans serotype D (strain JEC21 / ATCC MYA-565) OX=214684 GN=CNJ01180 PE=3 SV=1
Q5K7V1	GTPase, putative OS=Cryptococcus neoformans var. neoformans serotype D (strain JEC21 / ATCC MYA-565) OX=214684 GN=CNM01190 PE=4 SV=1
Q5KDM1	Succinate dehydrogenase [ubiquinone] iron-sulfur subunit, mitochondrial OS=Cryptococcus neoformans var. neoformans serotype D (strain JEC21 / ATCC MYA-565) OX=214684 GN=CNG03480 PE=3 SV=1
Q5KAU6	C-3 sterol dehydrogenase (C-4 sterol decarboxylase), putative OS=Cryptococcus neoformans var. neoformans serotype D (strain JEC21 / ATCC MYA-565) OX=214684 GN=CNJ00460 PE=4 SV=1
Q5KAS7	Eukaryotic translation initiation factor 6 OS=Cryptococcus neoformans var. neoformans serotype D (strain JEC21 / ATCC MYA-565) OX=214684 GN=TIF6 PE=3 SV=1
Q5KJ75	Glucosidase, putative OS=Cryptococcus neoformans var. neoformans serotype D (strain JEC21 / ATCC MYA-565) OX=214684 GN=CND00380 PE=3 SV=1
Q5KKJ5	Cytoplasm protein, putative OS=Cryptococcus neoformans var. neoformans serotype D (strain JEC21 / ATCC MYA-565) OX=214684 GN=CNC02790 PE=4 SV=1
Q5KAB8	phenylalanine--tRNA ligase OS=Cryptococcus neoformans var. neoformans serotype D (strain JEC21 / ATCC MYA-565) OX=214684 GN=CNJ02270 PE=3 SV=1
Q5KLG3	Suppressor of initiator codon mutations, putative OS=Cryptococcus neoformans var. neoformans serotype D (strain JEC21 / ATCC MYA-565) OX=214684 GN=CNB05380 PE=3 SV=1
Q5KKF3	Cap binding protein, putative OS=Cryptococcus neoformans var. neoformans serotype D (strain JEC21 / ATCC MYA-565) OX=214684 GN=CNC03200 PE=3 SV=1
Q5KKN2	Cytokinesis-related protein, putative OS=Cryptococcus neoformans var. neoformans serotype D (strain JEC21 / ATCC MYA-565) OX=214684 GN=CNC02440 PE=3 SV=1
Q5K9B2	Glutamine-dependent NAD(+) synthetase OS=Cryptococcus neoformans var. neoformans serotype D (strain JEC21 / ATCC MYA-565) OX=214684 GN=CNK02550 PE=3 SV=2
Q5K8K4	Phospholipase A-2-activating protein, putative OS=Cryptococcus neoformans var. neoformans serotype D (strain JEC21 / ATCC MYA-565) OX=214684 GN=CNL05350 PE=4 SV=1
Q5KNB3	ABC transporter, putative OS=Cryptococcus neoformans var. neoformans serotype D (strain JEC21 / ATCC MYA-565) OX=214684 GN=CNA07090 PE=4 SV=1
Q5KKR0	Translation initiation factor, putative OS=Cryptococcus neoformans var. neoformans serotype D (strain JEC21 / ATCC MYA-565) OX=214684 GN=CNC02150 PE=3 SV=1
Q5K8A5	Zuotin, putative OS=Cryptococcus neoformans var. neoformans serotype D (strain JEC21 / ATCC MYA-565) OX=214684 GN=CNL06390 PE=4 SV=1
Q5KIE9	Ran GTPase activator, putative OS=Cryptococcus neoformans var. neoformans serotype D (strain JEC21 / ATCC MYA-565) OX=214684 GN=CND03210 PE=4 SV=1
Q5KFM4	rRNA primary transcript binding protein, putative OS=Cryptococcus neoformans var. neoformans serotype D (strain JEC21 / ATCC MYA-565) OX=214684 GN=CNF01250 PE=4 SV=1
Q5KCA4	Eukaryotic translation initiation factor 2A OS=Cryptococcus neoformans var. neoformans serotype D (strain JEC21 / ATCC MYA-565) OX=214684 GN=CNH00340 PE=3 SV=1
Q5KL88	Protein phosphatase type 2C, putative OS=Cryptococcus neoformans var. neoformans serotype D (strain JEC21 / ATCC MYA-565) OX=214684 GN=CNC00360 PE=3 SV=1
P0CR28	RuvB-like helicase 2 OS=Cryptococcus neoformans var. neoformans serotype D (strain JEC21 / ATCC MYA-565) OX=214684 GN=RVB2 PE=3 SV=1
Q5KI08	Co-chaperone, putative OS=Cryptococcus neoformans var. neoformans serotype D (strain JEC21 / ATCC MYA-565) OX=214684 GN=CND04620 PE=4 SV=1
Q5K8G6	4Fe-4S ferredoxin-type domain-containing protein OS=Cryptococcus neoformans var. neoformans serotype D (strain JEC21 / ATCC MYA-565) OX=214684 GN=CNL05770 PE=3 SV=2
Q5KIX6	Mitochondrial fission process protein 1 OS=Cryptococcus neoformans var. neoformans serotype D (strain JEC21 / ATCC MYA-565) OX=214684 GN=CND01400 PE=3 SV=1
Q5KP24	Expressed protein OS=Cryptococcus neoformans var. neoformans serotype D (strain JEC21 / ATCC MYA-565) OX=214684 GN=CNA04460 PE=4 SV=1
Q5KHZ1	guanylate kinase OS=Cryptococcus neoformans var. neoformans serotype D (strain JEC21 / ATCC MYA-565) OX=214684 GN=CND04800 PE=3 SV=1
Q5KM34	Phosphate transport protein MIR1, putative OS=Cryptococcus neoformans var. neoformans serotype D (strain JEC21 / ATCC MYA-565) OX=214684 GN=CNB03150 PE=3 SV=1
Q5K9V7	Endocytosis-related protein, putative OS=Cryptococcus neoformans var. neoformans serotype D (strain JEC21 / ATCC MYA-565) OX=214684 GN=CNK00600 PE=4 SV=2
P0CR74	FACT complex subunit POB3 OS=Cryptococcus neoformans var. neoformans serotype D (strain JEC21 / ATCC MYA-565) OX=214684 GN=POB3 PE=3 SV=1
Q5KIH6	H/ACA ribonucleoprotein complex subunit CBF5 OS=Cryptococcus neoformans var. neoformans serotype D (strain JEC21 / ATCC MYA-565) OX=214684 GN=CND02940 PE=3 SV=1
Q5KCJ7	Programmed cell death protein 5 OS=Cryptococcus neoformans var. neoformans serotype D (strain JEC21 / ATCC MYA-565) OX=214684 GN=CNH01260 PE=3 SV=1
Q5KNL1	Histone acetyltransferase, putative OS=Cryptococcus neoformans var. neoformans serotype D (strain JEC21 / ATCC MYA-565) OX=214684 GN=CNA06110 PE=4 SV=2
Q5KDK0	Ubiquitin carboxyl-terminal hydrolase 12, putative OS=Cryptococcus neoformans var. neoformans serotype D (strain JEC21 / ATCC MYA-565) OX=214684 GN=CNG03680 PE=4 SV=2
P0CR14	Pre-mRNA-splicing factor CWC2 OS=Cryptococcus neoformans var. neoformans serotype D (strain JEC21 / ATCC MYA-565) OX=214684 GN=CWC2 PE=3 SV=1
Q5KHR6	cysteine desulfurase OS=Cryptococcus neoformans var. neoformans serotype D (strain JEC21 / ATCC MYA-565) OX=214684 GN=CND05560 PE=3 SV=1
Q5KHB8	Glutathione peroxidase OS=Cryptococcus neoformans var. neoformans serotype D (strain JEC21 / ATCC MYA-565) OX=214684 GN=CNE00580 PE=3 SV=1
Q5KEC8	Trafficking protein particle complex subunit BET3 OS=Cryptococcus neoformans var. neoformans serotype D (strain JEC21 / ATCC MYA-565) OX=214684 GN=CNG00960 PE=3 SV=2
Q5KKC2	Proteasome subunit, beta type, 7, putative OS=Cryptococcus neoformans var. neoformans serotype D (strain JEC21 / ATCC MYA-565) OX=214684 GN=CNC03530 PE=4 SV=1
Q5KI89	GAMM1 protein, putative OS=Cryptococcus neoformans var. neoformans serotype D (strain JEC21 / ATCC MYA-565) OX=214684 GN=CND03800 PE=3 SV=2
P0CO10	Pre-mRNA-splicing factor CLF1 OS=Cryptococcus neoformans var. neoformans serotype D (strain JEC21 / ATCC MYA-565) OX=214684 GN=CLF1 PE=3 SV=1
Q5KHY6	Septin ring protein, putative OS=Cryptococcus neoformans var. neoformans serotype D (strain JEC21 / ATCC MYA-565) OX=214684 GN=CND04860 PE=3 SV=1
P0CM24	ATPase GET3 OS=Cryptococcus neoformans var. neoformans serotype D (strain JEC21 / ATCC MYA-565) OX=214684 GN=GET3 PE=3 SV=1
P0CR98	Mitochondrial import inner membrane translocase subunit TIM10 OS=Cryptococcus neoformans var. neoformans serotype D (strain JEC21 / ATCC MYA-565) OX=214684 GN=TIM10 PE=3 SV=1
Q5KQ38	Protein translocase SEC61 complex gamma subunit, archaeal and eukaryotic OS=Cryptococcus neoformans var. neoformans serotype D (strain JEC21 / ATCC MYA-565) OX=214684 GN=CNA00580 PE=3 SV=2
Q5KGW6	DNA-binding protein hexbp, putative OS=Cryptococcus neoformans var. neoformans serotype D (strain JEC21 / ATCC MYA-565) OX=214684 GN=CNE02090 PE=4 SV=1
Q5KGF2	General transcriptional repressor, putative OS=Cryptococcus neoformans var. neoformans serotype D (strain JEC21 / ATCC MYA-565) OX=214684 GN=CNE03830 PE=4 SV=1
Q5KG32	Glyoxal oxidase, putative OS=Cryptococcus neoformans var. neoformans serotype D (strain JEC21 / ATCC MYA-565) OX=214684 GN=CNE05040 PE=4 SV=1
Q5KNN0	SnoRNA binding protein, putative OS=Cryptococcus neoformans var. neoformans serotype D (strain JEC21 / ATCC MYA-565) OX=214684 GN=CNA05930 PE=4 SV=2
Q5KNN5	Cytoplasm protein, putative OS=Cryptococcus neoformans var. neoformans serotype D (strain JEC21 / ATCC MYA-565) OX=214684 GN=CNA05880 PE=4 SV=1
Q5K880	Put. CPS1 protein, putative OS=Cryptococcus neoformans var. neoformans serotype D (strain JEC21 / ATCC MYA-565) OX=214684 GN=CNL06630 PE=3 SV=1
P0CN56	Eukaryotic translation initiation factor 3 subunit L OS=Cryptococcus neoformans var. neoformans serotype D (strain JEC21 / ATCC MYA-565) OX=214684 GN=CNL05160 PE=3 SV=1
Q5KBM8	aspartate kinase OS=Cryptococcus neoformans var. neoformans serotype D (strain JEC21 / ATCC MYA-565) OX=214684 GN=CNI02030 PE=4 SV=2
Q5KL35	ATP-binding cassette (ABC) transporter, putative OS=Cryptococcus neoformans var. neoformans serotype D (strain JEC21 / ATCC MYA-565) OX=214684 GN=CNC00900 PE=4 SV=2
Q5KAU0	Regulation of translational elongation-related protein, putative OS=Cryptococcus neoformans var. neoformans serotype D (strain JEC21 / ATCC MYA-565) OX=214684 GN=CNJ00520 PE=4 SV=1
Q5KC69	Protein transporter, putative OS=Cryptococcus neoformans var. neoformans serotype D (strain JEC21 / ATCC MYA-565) OX=214684 GN=CNI00040 PE=3 SV=1
Q5KF69	Protein kinase CK2, putative OS=Cryptococcus neoformans var. neoformans serotype D (strain JEC21 / ATCC MYA-565) OX=214684 GN=CNF02800 PE=1 SV=1
Q5KF04	Ubiquinol-cytochrome C reductase hinge domain-containing protein OS=Cryptococcus neoformans var. neoformans serotype D (strain JEC21 / ATCC MYA-565) OX=214684 GN=CNF03560 PE=3 SV=2
Q5KD14	Cytoplasm protein, putative OS=Cryptococcus neoformans var. neoformans serotype D (strain JEC21 / ATCC MYA-565) OX=214684 GN=CNH02950 PE=3 SV=2
Q5K9J3	mevalonate kinase OS=Cryptococcus neoformans var. neoformans serotype D (strain JEC21 / ATCC MYA-565) OX=214684 GN=CNK01740 PE=3 SV=1
Q5KHW9	Hsp90 chaperone protein kinase-targeting subunit OS=Cryptococcus neoformans var. neoformans serotype D (strain JEC21 / ATCC MYA-565) OX=214684 GN=CND05030 PE=3 SV=1
Q5KMX2	Small nuclear ribonucleoprotein Sm D1 OS=Cryptococcus neoformans var. neoformans serotype D (strain JEC21 / ATCC MYA-565) OX=214684 GN=CNB00200 PE=3 SV=2
Q5KGD8	Oxysterol-binding protein family OS=Cryptococcus neoformans var. neoformans serotype D (strain JEC21 / ATCC MYA-565) OX=214684 GN=CNE03970 PE=3 SV=1
Q5KFD9	Proteasome subunit beta OS=Cryptococcus neoformans var. neoformans serotype D (strain JEC21 / ATCC MYA-565) OX=214684 GN=CNF02080 PE=3 SV=1
Q5KHW3	ATP-dependent RNA helicase DOB1 OS=Cryptococcus neoformans var. neoformans serotype D (strain JEC21 / ATCC MYA-565) OX=214684 GN=CND05090 PE=3 SV=1
Q5KKI3	Cytochrome b-c1 complex subunit 8 OS=Cryptococcus neoformans var. neoformans serotype D (strain JEC21 / ATCC MYA-565) OX=214684 GN=CNC02900 PE=3 SV=2
Q5KD43	Arsenite-resistant protein ASR2, putative OS=Cryptococcus neoformans var. neoformans serotype D (strain JEC21 / ATCC MYA-565) OX=214684 GN=CNH03230 PE=3 SV=1
Q5KMC3	26s proteasome non-atpase regulatory subunit 8 OS=Cryptococcus neoformans var. neoformans serotype D (strain JEC21 / ATCC MYA-565) OX=214684 GN=CNB02190 PE=4 SV=1
Q5KQ25	Pre-mRNA splicing factor prp1, putative OS=Cryptococcus neoformans var. neoformans serotype D (strain JEC21 / ATCC MYA-565) OX=214684 GN=CNA00710 PE=4 SV=2
Q5KKM3	Expressed protein OS=Cryptococcus neoformans var. neoformans serotype D (strain JEC21 / ATCC MYA-565) OX=214684 GN=CNC02530 PE=4 SV=1
Q5KL19	Glycine cleavage system P protein OS=Cryptococcus neoformans var. neoformans serotype D (strain JEC21 / ATCC MYA-565) OX=214684 GN=CNC01070 PE=3 SV=1
Q5KLH8	Iron-sulfur cluster assembly protein OS=Cryptococcus neoformans var. neoformans serotype D (strain JEC21 / ATCC MYA-565) OX=214684 GN=CNB05220 PE=3 SV=1
Q5K8R6	Beta-1,2-xylosyltransferase 1 OS=Cryptococcus neoformans var. neoformans serotype D (strain JEC21 / ATCC MYA-565) OX=214684 GN=CXT1 PE=1 SV=1
Q5KLE7	Proteasome subunit alpha type OS=Cryptococcus neoformans var. neoformans serotype D (strain JEC21 / ATCC MYA-565) OX=214684 GN=CNB05540 PE=3 SV=1
Q5K7Z3	Expressed protein OS=Cryptococcus neoformans var. neoformans serotype D (strain JEC21 / ATCC MYA-565) OX=214684 GN=CNM00770 PE=4 SV=1
Q5KJU9	Hydrolase, putative OS=Cryptococcus neoformans var. neoformans serotype D (strain JEC21 / ATCC MYA-565) OX=214684 GN=CNC05290 PE=4 SV=1
Q5KKK5	Mitochondrion organization and biogenesis-related protein, putative OS=Cryptococcus neoformans var. neoformans serotype D (strain JEC21 / ATCC MYA-565) OX=214684 GN=CNC02700 PE=4 SV=1
Q5KEV8	DNA-directed RNA polymerase subunit beta OS=Cryptococcus neoformans var. neoformans serotype D (strain JEC21 / ATCC MYA-565) OX=214684 GN=CNF04080 PE=3 SV=1
Q5KDW0	Clathrin assembly protein AP47, putative OS=Cryptococcus neoformans var. neoformans serotype D (strain JEC21 / ATCC MYA-565) OX=214684 GN=CNG02610 PE=3 SV=1
P0CS36	Histone acetyltransferase type B subunit 2 OS=Cryptococcus neoformans var. neoformans serotype D (strain JEC21 / ATCC MYA-565) OX=214684 GN=HAT2 PE=3 SV=1
Q5KKC5	NADP-dependent oxidoreductase domain-containing protein OS=Cryptococcus neoformans var. neoformans serotype D (strain JEC21 / ATCC MYA-565) OX=214684 GN=CNC03500 PE=4 SV=1
Q5KNV4	NADH dehydrogenase [ubiquinone] 1 alpha subcomplex subunit 1 OS=Cryptococcus neoformans var. neoformans serotype D (strain JEC21 / ATCC MYA-565) OX=214684 GN=CNA05180 PE=3 SV=1
Q5KJN9	Metal resistance protein ycf1, putative OS=Cryptococcus neoformans var. neoformans serotype D (strain JEC21 / ATCC MYA-565) OX=214684 GN=CNC05860 PE=4 SV=1
Q5KER7	Expressed protein OS=Cryptococcus neoformans var. neoformans serotype D (strain JEC21 / ATCC MYA-565) OX=214684 GN=CNF04520 PE=4 SV=1
Q5KLL3	Protein hob3, putative OS=Cryptococcus neoformans var. neoformans serotype D (strain JEC21 / ATCC MYA-565) OX=214684 GN=CNB04860 PE=4 SV=2
Q5KMQ1	Expressed protein OS=Cryptococcus neoformans var. neoformans serotype D (strain JEC21 / ATCC MYA-565) OX=214684 GN=CNB00910 PE=3 SV=1
Q5KJU3	Protein disulfide isomerase, putative OS=Cryptococcus neoformans var. neoformans serotype D (strain JEC21 / ATCC MYA-565) OX=214684 GN=CNC05350 PE=4 SV=1
P0CS95	Orotate phosphoribosyltransferase OS=Cryptococcus neoformans var. neoformans serotype D (strain JEC21 / ATCC MYA-565) OX=214684 GN=URA5 PE=3 SV=1
Q5KJU6	Mitochondrial 60s ribosomal protein l38 (Yml38), putative OS=Cryptococcus neoformans var. neoformans serotype D (strain JEC21 / ATCC MYA-565) OX=214684 GN=CNC05320 PE=3 SV=1
Q5KHW4	Mitochondrial import inner membrane translocase subunit tim23, putative OS=Cryptococcus neoformans var. neoformans serotype D (strain JEC21 / ATCC MYA-565) OX=214684 GN=CND05080 PE=4 SV=1
Q5KHG1	Structural constituent of nuclear pore, putative OS=Cryptococcus neoformans var. neoformans serotype D (strain JEC21 / ATCC MYA-565) OX=214684 GN=CNE00190 PE=3 SV=2
Q5KBD9	Oxysterol-binding protein, putative OS=Cryptococcus neoformans var. neoformans serotype D (strain JEC21 / ATCC MYA-565) OX=214684 GN=CNI02880 PE=3 SV=1
Q5K904	ADF-H domain-containing protein OS=Cryptococcus neoformans var. neoformans serotype D (strain JEC21 / ATCC MYA-565) OX=214684 GN=CNH03850 PE=3 SV=1
Q5KLS5	Endothelin-converting enzyme 1, putative OS=Cryptococcus neoformans var. neoformans serotype D (strain JEC21 / ATCC MYA-565) OX=214684 GN=CNB04230 PE=4 SV=1
Q5KNX9	Prefoldin subunit 2, putative OS=Cryptococcus neoformans var. neoformans serotype D (strain JEC21 / ATCC MYA-565) OX=214684 GN=CNA04930 PE=3 SV=1
Q5KAC2	Serine/threonine-protein phosphatase OS=Cryptococcus neoformans var. neoformans serotype D (strain JEC21 / ATCC MYA-565) OX=214684 GN=CNJ02230 PE=3 SV=2
Q5KMJ4	UDP-glucose:glycoprotein glucosyltransferase, putative OS=Cryptococcus neoformans var. neoformans serotype D (strain JEC21 / ATCC MYA-565) OX=214684 GN=CNB01480 PE=3 SV=2
Q5KA20	Small nuclear ribonucleoprotein G OS=Cryptococcus neoformans var. neoformans serotype D (strain JEC21 / ATCC MYA-565) OX=214684 GN=CNJ03360 PE=3 SV=2
Q5KE49	Cytoplasm protein, putative OS=Cryptococcus neoformans var. neoformans serotype D (strain JEC21 / ATCC MYA-565) OX=214684 GN=CNG01740 PE=3 SV=1
Q5KMH1	Serine/threonine-protein phosphatase OS=Cryptococcus neoformans var. neoformans serotype D (strain JEC21 / ATCC MYA-565) OX=214684 GN=CNB01720 PE=3 SV=2
P0CP14	NADH-cytochrome b5 reductase 1 OS=Cryptococcus neoformans var. neoformans serotype D (strain JEC21 / ATCC MYA-565) OX=214684 GN=CBR1 PE=3 SV=1
Q5KFV6	SLY1 protein, putative OS=Cryptococcus neoformans var. neoformans serotype D (strain JEC21 / ATCC MYA-565) OX=214684 GN=CNF00420 PE=3 SV=2
A0A0S2LHW3	Mitochondrial import receptor subunit TOM7 OS=Cryptococcus neoformans var. neoformans serotype D (strain JEC21 / ATCC MYA-565) OX=214684 GN=CNA02905 PE=3 SV=1
Q5KM46	Imidazole acetol-phosphate transaminase OS=Cryptococcus neoformans var. neoformans serotype D (strain JEC21 / ATCC MYA-565) OX=214684 GN=CNB03030 PE=3 SV=1
Q5KEH2	Uncharacterized protein OS=Cryptococcus neoformans var. neoformans serotype D (strain JEC21 / ATCC MYA-565) OX=214684 GN=CNG00530 PE=4 SV=1
Q5KBW4	Dienelactone hydrolase domain-containing protein OS=Cryptococcus neoformans var. neoformans serotype D (strain JEC21 / ATCC MYA-565) OX=214684 GN=CNI01140 PE=4 SV=1
Q5KBK7	Ubiquitin-conjugating enzyme e2-18 kDa, putative OS=Cryptococcus neoformans var. neoformans serotype D (strain JEC21 / ATCC MYA-565) OX=214684 GN=CNI02210 PE=3 SV=1
P0CO30	Multiprotein-bridging factor 1 OS=Cryptococcus neoformans var. neoformans serotype D (strain JEC21 / ATCC MYA-565) OX=214684 GN=MBF1 PE=3 SV=1
A0A0S2M5M1	Nascent polypeptide-associated complex subunit alpha-like UBA domain-containing protein OS=Cryptococcus neoformans var. neoformans serotype D (strain JEC21 / ATCC MYA-565) OX=214684 GN=CNG02095 PE=4 SV=1
Q5KKD5	Expressed protein OS=Cryptococcus neoformans var. neoformans serotype D (strain JEC21 / ATCC MYA-565) OX=214684 GN=CNC03380 PE=3 SV=1
Q5KLI3	Alpha glucosidase, putative OS=Cryptococcus neoformans var. neoformans serotype D (strain JEC21 / ATCC MYA-565) OX=214684 GN=CNB05150 PE=3 SV=1
Q5KL66	Vacuolar ATP synthase subunit d, putative OS=Cryptococcus neoformans var. neoformans serotype D (strain JEC21 / ATCC MYA-565) OX=214684 GN=CNC00590 PE=3 SV=2
Q5KGP4	Expressed protein OS=Cryptococcus neoformans var. neoformans serotype D (strain JEC21 / ATCC MYA-565) OX=214684 GN=CNE02830 PE=4 SV=2
Q5KF19	anthranilate synthase OS=Cryptococcus neoformans var. neoformans serotype D (strain JEC21 / ATCC MYA-565) OX=214684 GN=CNF03410 PE=3 SV=1
Q5KDW8	Bud site selection-related protein, putative OS=Cryptococcus neoformans var. neoformans serotype D (strain JEC21 / ATCC MYA-565) OX=214684 GN=CNG02530 PE=4 SV=1
Q5KMK6	DNA-directed RNA polymerase, putative OS=Cryptococcus neoformans var. neoformans serotype D (strain JEC21 / ATCC MYA-565) OX=214684 GN=CNB01370 PE=3 SV=1
P0CN54	Eukaryotic translation initiation factor 3 subunit K OS=Cryptococcus neoformans var. neoformans serotype D (strain JEC21 / ATCC MYA-565) OX=214684 GN=CND02370 PE=3 SV=1
Q5KEX0	Glycogen metabolism-related protein, putative OS=Cryptococcus neoformans var. neoformans serotype D (strain JEC21 / ATCC MYA-565) OX=214684 GN=CNF03930 PE=4 SV=1
Q5KIU7	Translation repressor, putative OS=Cryptococcus neoformans var. neoformans serotype D (strain JEC21 / ATCC MYA-565) OX=214684 GN=CND01700 PE=4 SV=2
Q5KLW1	Phosphoadenylyl-sulfate reductase (Thioredoxin), putative OS=Cryptococcus neoformans var. neoformans serotype D (strain JEC21 / ATCC MYA-565) OX=214684 GN=CNB03860 PE=3 SV=1
Q5KG49	Proline dehydrogenase OS=Cryptococcus neoformans var. neoformans serotype D (strain JEC21 / ATCC MYA-565) OX=214684 GN=CNE04870 PE=3 SV=1
Q5KEX5	Mitochondrial import inner membrane translocase subunit TIM44 OS=Cryptococcus neoformans var. neoformans serotype D (strain JEC21 / ATCC MYA-565) OX=214684 GN=CNF03880 PE=3 SV=1
Q5K8R3	Carbonic anhydrase OS=Cryptococcus neoformans var. neoformans serotype D (strain JEC21 / ATCC MYA-565) OX=214684 GN=CNL04780 PE=3 SV=2
Q5KB67	Lactoylglutathione lyase OS=Cryptococcus neoformans var. neoformans serotype D (strain JEC21 / ATCC MYA-565) OX=214684 GN=CNI03610 PE=3 SV=2
Q5K9Y2	PCI domain-containing protein OS=Cryptococcus neoformans var. neoformans serotype D (strain JEC21 / ATCC MYA-565) OX=214684 GN=CNK00290 PE=4 SV=1
Q5KD38	ARF GTPase activator, putative OS=Cryptococcus neoformans var. neoformans serotype D (strain JEC21 / ATCC MYA-565) OX=214684 GN=CNH03190 PE=4 SV=2
Q5KCX5	YbgI/family dinuclear metal center protein OS=Cryptococcus neoformans var. neoformans serotype D (strain JEC21 / ATCC MYA-565) OX=214684 GN=CNH02550 PE=3 SV=1
Q5KKX2	DNA-directed DNA polymerase, putative OS=Cryptococcus neoformans var. neoformans serotype D (strain JEC21 / ATCC MYA-565) OX=214684 GN=CNC01540 PE=3 SV=1
Q5KF23	NADH-ubiquinone oxidoreductase 30.4 kDa subunit, putative OS=Cryptococcus neoformans var. neoformans serotype D (strain JEC21 / ATCC MYA-565) OX=214684 GN=CNF03360 PE=3 SV=2
Q5KFS4	Pyrroline-5-carboxylate reductase OS=Cryptococcus neoformans var. neoformans serotype D (strain JEC21 / ATCC MYA-565) OX=214684 GN=CNF00740 PE=3 SV=1
Q5K9H2	Mitochondrial ribosomal protein s19, putative OS=Cryptococcus neoformans var. neoformans serotype D (strain JEC21 / ATCC MYA-565) OX=214684 GN=CNK01950 PE=3 SV=1
Q5KBB0	Large ribosomal subunit protein uL15/eL18 domain-containing protein OS=Cryptococcus neoformans var. neoformans serotype D (strain JEC21 / ATCC MYA-565) OX=214684 GN=CNI03170 PE=3 SV=1
P0CR94	Mitochondrial import inner membrane translocase subunit TIM8 OS=Cryptococcus neoformans var. neoformans serotype D (strain JEC21 / ATCC MYA-565) OX=214684 GN=TIM8 PE=3 SV=1
Q5KIE8	Sm protein F OS=Cryptococcus neoformans var. neoformans serotype D (strain JEC21 / ATCC MYA-565) OX=214684 GN=CND03220 PE=3 SV=1
Q5KFZ6	Mitochondrion protein, putative OS=Cryptococcus neoformans var. neoformans serotype D (strain JEC21 / ATCC MYA-565) OX=214684 GN=CNF00040 PE=3 SV=2
Q5KLM7	Glutaredoxin domain-containing protein OS=Cryptococcus neoformans var. neoformans serotype D (strain JEC21 / ATCC MYA-565) OX=214684 GN=CNB04720 PE=4 SV=1
Q5KIY3	NADPH--cytochrome P450 reductase OS=Cryptococcus neoformans var. neoformans serotype D (strain JEC21 / ATCC MYA-565) OX=214684 GN=CND01320 PE=3 SV=1
Q5KHX0	adenine phosphoribosyltransferase OS=Cryptococcus neoformans var. neoformans serotype D (strain JEC21 / ATCC MYA-565) OX=214684 GN=CND05020 PE=3 SV=1
Q5K7J0	NADH dehydrogenase (Ubiquinone) 1 alpha subcomplex 5 OS=Cryptococcus neoformans var. neoformans serotype D (strain JEC21 / ATCC MYA-565) OX=214684 GN=CNM02270 PE=3 SV=1
P0CQ84	ATP-dependent RNA helicase HAS1 OS=Cryptococcus neoformans var. neoformans serotype D (strain JEC21 / ATCC MYA-565) OX=214684 GN=HAS1 PE=3 SV=1
Q5KLK7	GTP cyclohydrolase 1 OS=Cryptococcus neoformans var. neoformans serotype D (strain JEC21 / ATCC MYA-565) OX=214684 GN=CNB04920 PE=3 SV=1
Q5KF38	Protein phosphatase PP2A regulatory subunit B OS=Cryptococcus neoformans var. neoformans serotype D (strain JEC21 / ATCC MYA-565) OX=214684 GN=CNF03200 PE=3 SV=1
Q5KHJ3	40S ribosomal protein S28 OS=Cryptococcus neoformans var. neoformans serotype D (strain JEC21 / ATCC MYA-565) OX=214684 GN=CND06280 PE=3 SV=2
Q5KPE9	ER to Golgi transport-related protein, putative OS=Cryptococcus neoformans var. neoformans serotype D (strain JEC21 / ATCC MYA-565) OX=214684 GN=CNA03040 PE=3 SV=1
Q5KF03	NmrA-like domain-containing protein OS=Cryptococcus neoformans var. neoformans serotype D (strain JEC21 / ATCC MYA-565) OX=214684 GN=CNF03580 PE=4 SV=1
P0CM70	Cytochrome c oxidase-assembly factor COX23, mitochondrial OS=Cryptococcus neoformans var. neoformans serotype D (strain JEC21 / ATCC MYA-565) OX=214684 GN=COX23 PE=3 SV=1
Q5KNT2	U6 snRNA-associated Sm-like protein LSm8 OS=Cryptococcus neoformans var. neoformans serotype D (strain JEC21 / ATCC MYA-565) OX=214684 GN=LSM8 PE=3 SV=1
Q5KH88	Transmembrane 9 superfamily member OS=Cryptococcus neoformans var. neoformans serotype D (strain JEC21 / ATCC MYA-565) OX=214684 GN=CNE00880 PE=3 SV=1
Q5KEJ1	Serine/threonine-protein kinase orb6, putative OS=Cryptococcus neoformans var. neoformans serotype D (strain JEC21 / ATCC MYA-565) OX=214684 GN=CNG00360 PE=4 SV=1
Q5K7D5	RNA binding protein, putative OS=Cryptococcus neoformans var. neoformans serotype D (strain JEC21 / ATCC MYA-565) OX=214684 GN=CNN00230 PE=4 SV=2
Q5KH74	GTPase activating protein, putative OS=Cryptococcus neoformans var. neoformans serotype D (strain JEC21 / ATCC MYA-565) OX=214684 GN=CNE01000 PE=4 SV=1
P0CR60	Sorting nexin-3 OS=Cryptococcus neoformans var. neoformans serotype D (strain JEC21 / ATCC MYA-565) OX=214684 GN=SNX3 PE=3 SV=1
Q5K6Z1	mRNA processing-related protein, putative OS=Cryptococcus neoformans var. neoformans serotype D (strain JEC21 / ATCC MYA-565) OX=214684 GN=CNN01710 PE=4 SV=1
Q5KHR4	RNA polymerase Rpb4/RPC9 core domain-containing protein OS=Cryptococcus neoformans var. neoformans serotype D (strain JEC21 / ATCC MYA-565) OX=214684 GN=CND05580 PE=3 SV=2
Q5KKS9	ATP-dependent peptidase, putative OS=Cryptococcus neoformans var. neoformans serotype D (strain JEC21 / ATCC MYA-565) OX=214684 GN=CNC01970 PE=3 SV=1
Q5KI76	CCHC-type domain-containing protein OS=Cryptococcus neoformans var. neoformans serotype D (strain JEC21 / ATCC MYA-565) OX=214684 GN=CND03930 PE=4 SV=2
Q5KK26	NADH dehydrogenase [ubiquinone] 1 beta subcomplex subunit 7 OS=Cryptococcus neoformans var. neoformans serotype D (strain JEC21 / ATCC MYA-565) OX=214684 GN=CNC04490 PE=3 SV=1
Q5KLT1	AP complex subunit beta OS=Cryptococcus neoformans var. neoformans serotype D (strain JEC21 / ATCC MYA-565) OX=214684 GN=CNB04170 PE=3 SV=1
Q5KLF3	CHCH domain-containing protein OS=Cryptococcus neoformans var. neoformans serotype D (strain JEC21 / ATCC MYA-565) OX=214684 GN=CNB05480 PE=4 SV=1
Q5KPN7	Multidrug resistance protein, putative OS=Cryptococcus neoformans var. neoformans serotype D (strain JEC21 / ATCC MYA-565) OX=214684 GN=CNA02100 PE=4 SV=1
Q5KMG2	Short-chain dehydrogenase/reductase SDR OS=Cryptococcus neoformans var. neoformans serotype D (strain JEC21 / ATCC MYA-565) OX=214684 GN=CNB01810 PE=3 SV=2
Q5KP99	Delta-aminolevulinic acid dehydratase OS=Cryptococcus neoformans var. neoformans serotype D (strain JEC21 / ATCC MYA-565) OX=214684 GN=CNA03580 PE=3 SV=1
Q5KDR1	Spliceosome assembly-related protein, putative OS=Cryptococcus neoformans var. neoformans serotype D (strain JEC21 / ATCC MYA-565) OX=214684 GN=CNG03090 PE=4 SV=1
P0CS48	Pre-mRNA-splicing factor PRP46 OS=Cryptococcus neoformans var. neoformans serotype D (strain JEC21 / ATCC MYA-565) OX=214684 GN=PRP46 PE=3 SV=1
Q5KQ14	Mitochondrial pyruvate carrier OS=Cryptococcus neoformans var. neoformans serotype D (strain JEC21 / ATCC MYA-565) OX=214684 GN=CNA00830 PE=3 SV=1
Q5KFR7	Phosphoglycerate mutase OS=Cryptococcus neoformans var. neoformans serotype D (strain JEC21 / ATCC MYA-565) OX=214684 GN=CNF00810 PE=4 SV=1
Q5KJX5	DRBM domain-containing protein OS=Cryptococcus neoformans var. neoformans serotype D (strain JEC21 / ATCC MYA-565) OX=214684 GN=CNC05030 PE=4 SV=1
Q5KJ23	Mitochondrion protein, putative OS=Cryptococcus neoformans var. neoformans serotype D (strain JEC21 / ATCC MYA-565) OX=214684 GN=CND00920 PE=4 SV=2
Q5KLC1	Gfo/Idh/MocA-like oxidoreductase N-terminal domain-containing protein OS=Cryptococcus neoformans var. neoformans serotype D (strain JEC21 / ATCC MYA-565) OX=214684 GN=CNC00020 PE=4 SV=1
P0CR56	Pre-mRNA-processing protein 45 OS=Cryptococcus neoformans var. neoformans serotype D (strain JEC21 / ATCC MYA-565) OX=214684 GN=PRP45 PE=3 SV=1
Q5KLQ4	4-nitrophenylphosphatase OS=Cryptococcus neoformans var. neoformans serotype D (strain JEC21 / ATCC MYA-565) OX=214684 GN=CNB04450 PE=4 SV=2
Q5KIN6	V-type proton ATPase subunit a OS=Cryptococcus neoformans var. neoformans serotype D (strain JEC21 / ATCC MYA-565) OX=214684 GN=CND02320 PE=3 SV=1
Q5KE76	Mitochondrial import receptor subunit TOM20 OS=Cryptococcus neoformans var. neoformans serotype D (strain JEC21 / ATCC MYA-565) OX=214684 GN=CNG01470 PE=3 SV=1
Q5KLG5	DNA replication licensing factor MCM5 OS=Cryptococcus neoformans var. neoformans serotype D (strain JEC21 / ATCC MYA-565) OX=214684 GN=CNB05360 PE=3 SV=1
Q5KKR3	Mechanosensitive ion channel protein OS=Cryptococcus neoformans var. neoformans serotype D (strain JEC21 / ATCC MYA-565) OX=214684 GN=CNC02120 PE=3 SV=1
Q5K9G4	ATP-dependent helicase STH1/SNF2 OS=Cryptococcus neoformans var. neoformans serotype D (strain JEC21 / ATCC MYA-565) OX=214684 GN=CNK02030 PE=4 SV=2
Q5KKA2	Short-chain dehydrogenase OS=Cryptococcus neoformans var. neoformans serotype D (strain JEC21 / ATCC MYA-565) OX=214684 GN=CNC03730 PE=3 SV=1
Q5KJ79	Expressed protein OS=Cryptococcus neoformans var. neoformans serotype D (strain JEC21 / ATCC MYA-565) OX=214684 GN=CND00340 PE=3 SV=1
P0CN16	Protein YOP1 OS=Cryptococcus neoformans var. neoformans serotype D (strain JEC21 / ATCC MYA-565) OX=214684 GN=YOP1 PE=3 SV=1
Q5K9M8	Threonine dehydratase OS=Cryptococcus neoformans var. neoformans serotype D (strain JEC21 / ATCC MYA-565) OX=214684 GN=CNK01420 PE=3 SV=1
Q5KF56	Expressed protein OS=Cryptococcus neoformans var. neoformans serotype D (strain JEC21 / ATCC MYA-565) OX=214684 GN=CNF02920 PE=4 SV=1
Q5KKT6	Structural constituent of ribosome, putative OS=Cryptococcus neoformans var. neoformans serotype D (strain JEC21 / ATCC MYA-565) OX=214684 GN=CNC01900 PE=3 SV=1
Q5KP26	Electron transfer flavoprotein-ubiquinone oxidoreductase OS=Cryptococcus neoformans var. neoformans serotype D (strain JEC21 / ATCC MYA-565) OX=214684 GN=CNA04420 PE=4 SV=1
Q5KLI4	ATPase, putative OS=Cryptococcus neoformans var. neoformans serotype D (strain JEC21 / ATCC MYA-565) OX=214684 GN=CNB05140 PE=3 SV=1
P0CS22	Urease OS=Cryptococcus neoformans var. neoformans serotype D (strain JEC21 / ATCC MYA-565) OX=214684 GN=URE1 PE=3 SV=1
Q5KIZ3	Protein mago nashi OS=Cryptococcus neoformans var. neoformans serotype D (strain JEC21 / ATCC MYA-565) OX=214684 GN=CND01220 PE=3 SV=2
Q5KAN2	Proliferation-associated serine/threonine protein kinase, putative OS=Cryptococcus neoformans var. neoformans serotype D (strain JEC21 / ATCC MYA-565) OX=214684 GN=CNJ01100 PE=4 SV=1
Q5KCA0	Cyclin-dependent protein kinase, putative OS=Cryptococcus neoformans var. neoformans serotype D (strain JEC21 / ATCC MYA-565) OX=214684 GN=CNH00290 PE=3 SV=1
Q5KEM2	Phytase, putative OS=Cryptococcus neoformans var. neoformans serotype D (strain JEC21 / ATCC MYA-565) OX=214684 GN=CNG00030 PE=3 SV=1
Q5KK57	Dihydroxyacetone kinase 1, putative OS=Cryptococcus neoformans var. neoformans serotype D (strain JEC21 / ATCC MYA-565) OX=214684 GN=CNC04180 PE=3 SV=1
Q5KID6	Coatomer subunit epsilon OS=Cryptococcus neoformans var. neoformans serotype D (strain JEC21 / ATCC MYA-565) OX=214684 GN=CND03340 PE=3 SV=1
Q5KAG9	Dolichyl-diphosphooligosaccharide--protein glycosyltransferase subunit WBP1 OS=Cryptococcus neoformans var. neoformans serotype D (strain JEC21 / ATCC MYA-565) OX=214684 GN=CNJ01740 PE=3 SV=1
Q5KCY4	Chorismate synthase OS=Cryptococcus neoformans var. neoformans serotype D (strain JEC21 / ATCC MYA-565) OX=214684 GN=CNH02650 PE=3 SV=1
P0CN86	Multifunctional tryptophan biosynthesis protein OS=Cryptococcus neoformans var. neoformans serotype D (strain JEC21 / ATCC MYA-565) OX=214684 GN=TRP1 PE=3 SV=1
Q5KEV2	Rho small monomeric GTPase, putative OS=Cryptococcus neoformans var. neoformans serotype D (strain JEC21 / ATCC MYA-565) OX=214684 GN=CNF04140 PE=4 SV=1
Q5KPQ9	AP-1 complex subunit gamma OS=Cryptococcus neoformans var. neoformans serotype D (strain JEC21 / ATCC MYA-565) OX=214684 GN=CNA01870 PE=3 SV=1
Q5KMJ1	t-SNARE, putative OS=Cryptococcus neoformans var. neoformans serotype D (strain JEC21 / ATCC MYA-565) OX=214684 GN=CNB01520 PE=3 SV=2
Q5KF32	Cytoplasm protein, putative OS=Cryptococcus neoformans var. neoformans serotype D (strain JEC21 / ATCC MYA-565) OX=214684 GN=CNF03250 PE=4 SV=1
Q5K7C2	Protein kinase Sch9, putative OS=Cryptococcus neoformans var. neoformans serotype D (strain JEC21 / ATCC MYA-565) OX=214684 GN=CNN00360 PE=4 SV=1
Q5KGH1	Signal recognition particle 54 kDa protein OS=Cryptococcus neoformans var. neoformans serotype D (strain JEC21 / ATCC MYA-565) OX=214684 GN=CNE03630 PE=3 SV=1
Q5KB56	Thiamine biosynthetic bifunctional enzyme, putative OS=Cryptococcus neoformans var. neoformans serotype D (strain JEC21 / ATCC MYA-565) OX=214684 GN=CNI03710 PE=3 SV=2
Q5K7R9	Uncharacterized protein OS=Cryptococcus neoformans var. neoformans serotype D (strain JEC21 / ATCC MYA-565) OX=214684 GN=CNM01490 PE=4 SV=2
Q5K6W6	RRM domain-containing protein OS=Cryptococcus neoformans var. neoformans serotype D (strain JEC21 / ATCC MYA-565) OX=214684 GN=CNN01940 PE=4 SV=1
Q5KLG9	53 kDa brg1-associated factor b (Actin-related protein baf53b), putative OS=Cryptococcus neoformans var. neoformans serotype D (strain JEC21 / ATCC MYA-565) OX=214684 GN=CNB05320 PE=3 SV=1
P0CO00	Histone H2A.Z OS=Cryptococcus neoformans var. neoformans serotype D (strain JEC21 / ATCC MYA-565) OX=214684 GN=HTZ1 PE=3 SV=1
Q5KPE2	NADH dehydrogenase (Ubiquinone) 1 beta subcomplex 8 OS=Cryptococcus neoformans var. neoformans serotype D (strain JEC21 / ATCC MYA-565) OX=214684 GN=CNA03110 PE=4 SV=2
Q5KFD7	Regulation of carbohydrate metabolism-related protein, putative OS=Cryptococcus neoformans var. neoformans serotype D (strain JEC21 / ATCC MYA-565) OX=214684 GN=CNF02100 PE=4 SV=1
P0CS00	Mitochondrial import inner membrane translocase subunit TIM13 OS=Cryptococcus neoformans var. neoformans serotype D (strain JEC21 / ATCC MYA-565) OX=214684 GN=TIM13 PE=3 SV=1
Q5KIF5	Protein transport protein SEC22 OS=Cryptococcus neoformans var. neoformans serotype D (strain JEC21 / ATCC MYA-565) OX=214684 GN=CND03150 PE=3 SV=1
Q5KGU0	Casein kinase II subunit beta OS=Cryptococcus neoformans var. neoformans serotype D (strain JEC21 / ATCC MYA-565) OX=214684 GN=CNE02360 PE=3 SV=1
Q5KN34	Anthranilate phosphoribosyltransferase, putative OS=Cryptococcus neoformans var. neoformans serotype D (strain JEC21 / ATCC MYA-565) OX=214684 GN=CNA07880 PE=3 SV=1
Q5KLR3	Cytoplasm protein, putative OS=Cryptococcus neoformans var. neoformans serotype D (strain JEC21 / ATCC MYA-565) OX=214684 GN=CNB04350 PE=3 SV=1
Q5KFD3	30s ribosomal protein s5, putative OS=Cryptococcus neoformans var. neoformans serotype D (strain JEC21 / ATCC MYA-565) OX=214684 GN=CNF02140 PE=3 SV=1
Q5KMP1	Ubiquilin OS=Cryptococcus neoformans var. neoformans serotype D (strain JEC21 / ATCC MYA-565) OX=214684 GN=CNB01010 PE=4 SV=1
P0CN78	H/ACA ribonucleoprotein complex subunit GAR1 OS=Cryptococcus neoformans var. neoformans serotype D (strain JEC21 / ATCC MYA-565) OX=214684 GN=GAR1 PE=3 SV=1
Q5KIQ7	PCI domain-containing protein OS=Cryptococcus neoformans var. neoformans serotype D (strain JEC21 / ATCC MYA-565) OX=214684 GN=CND02110 PE=3 SV=1
Q5KCP7	Altered inheritance of mitochondria protein 41 OS=Cryptococcus neoformans var. neoformans serotype D (strain JEC21 / ATCC MYA-565) OX=214684 GN=AIM41 PE=3 SV=1
Q5KGE4	Expressed protein OS=Cryptococcus neoformans var. neoformans serotype D (strain JEC21 / ATCC MYA-565) OX=214684 GN=CNE03910 PE=4 SV=2
Q5KLP1	Expressed protein OS=Cryptococcus neoformans var. neoformans serotype D (strain JEC21 / ATCC MYA-565) OX=214684 GN=CNB04590 PE=4 SV=1
Q5KKT1	DJ-1/PfpI domain-containing protein OS=Cryptococcus neoformans var. neoformans serotype D (strain JEC21 / ATCC MYA-565) OX=214684 GN=CNC01950 PE=4 SV=1
P0CN38	Elongation factor Ts, mitochondrial OS=Cryptococcus neoformans var. neoformans serotype D (strain JEC21 / ATCC MYA-565) OX=214684 GN=TSF1 PE=3 SV=1
P0CQ38	Protein SYM1 OS=Cryptococcus neoformans var. neoformans serotype D (strain JEC21 / ATCC MYA-565) OX=214684 GN=SYM1 PE=3 SV=1
Q5KP07	RPN10-like protein, putative OS=Cryptococcus neoformans var. neoformans serotype D (strain JEC21 / ATCC MYA-565) OX=214684 GN=CNA04640 PE=3 SV=1
Q5KBV2	HECT-type E3 ubiquitin transferase OS=Cryptococcus neoformans var. neoformans serotype D (strain JEC21 / ATCC MYA-565) OX=214684 GN=CNI01260 PE=3 SV=2
Q5KDT1	Golgi SNAP receptor complex member 1 OS=Cryptococcus neoformans var. neoformans serotype D (strain JEC21 / ATCC MYA-565) OX=214684 GN=CNG02880 PE=3 SV=1
Q5KD84	Uncharacterized protein OS=Cryptococcus neoformans var. neoformans serotype D (strain JEC21 / ATCC MYA-565) OX=214684 GN=CNH03650 PE=4 SV=2
Q5KHP4	MYO2-related OS=Cryptococcus neoformans var. neoformans serotype D (strain JEC21 / ATCC MYA-565) OX=214684 GN=CND05780 PE=3 SV=2
Q5KEN3	ATP-dependent permease, putative OS=Cryptococcus neoformans var. neoformans serotype D (strain JEC21 / ATCC MYA-565) OX=214684 GN=CNF04860 PE=4 SV=2
Q5KG75	Leukotriene-A4 hydrolase, putative OS=Cryptococcus neoformans var. neoformans serotype D (strain JEC21 / ATCC MYA-565) OX=214684 GN=CNE04600 PE=3 SV=1
A0A0S2LIC3	Uncharacterized protein OS=Cryptococcus neoformans var. neoformans serotype D (strain JEC21 / ATCC MYA-565) OX=214684 GN=CNC02175 PE=4 SV=1
Q5KLD3	Coatomer subunit zeta OS=Cryptococcus neoformans var. neoformans serotype D (strain JEC21 / ATCC MYA-565) OX=214684 GN=CNB05680 PE=3 SV=2
Q5KND0	V-type proton ATPase subunit H OS=Cryptococcus neoformans var. neoformans serotype D (strain JEC21 / ATCC MYA-565) OX=214684 GN=CNA06920 PE=3 SV=1
Q5KMG4	peptidylprolyl isomerase OS=Cryptococcus neoformans var. neoformans serotype D (strain JEC21 / ATCC MYA-565) OX=214684 GN=CNB01790 PE=4 SV=1
Q5KPF0	Actin-related protein 2/3 complex subunit 5 OS=Cryptococcus neoformans var. neoformans serotype D (strain JEC21 / ATCC MYA-565) OX=214684 GN=CNA03030 PE=3 SV=1
Q5KMP9	ADF-H domain-containing protein OS=Cryptococcus neoformans var. neoformans serotype D (strain JEC21 / ATCC MYA-565) OX=214684 GN=CNB00930 PE=4 SV=1
Q5KLP9	DNA replication licensing factor MCM6 OS=Cryptococcus neoformans var. neoformans serotype D (strain JEC21 / ATCC MYA-565) OX=214684 GN=CNB04510 PE=3 SV=1
Q5KGH2	5'-3' exoribonuclease 1 OS=Cryptococcus neoformans var. neoformans serotype D (strain JEC21 / ATCC MYA-565) OX=214684 GN=CNE03620 PE=3 SV=2
Q5KB29	Translation initiation factor, putative OS=Cryptococcus neoformans var. neoformans serotype D (strain JEC21 / ATCC MYA-565) OX=214684 GN=CNI03980 PE=4 SV=1
P0CS16	Ubiquitin-conjugating enzyme E2 2 OS=Cryptococcus neoformans var. neoformans serotype D (strain JEC21 / ATCC MYA-565) OX=214684 GN=UBC2 PE=3 SV=1
Q5KPN8	Synaptobrevin homolog YKT6 OS=Cryptococcus neoformans var. neoformans serotype D (strain JEC21 / ATCC MYA-565) OX=214684 GN=CNA02090 PE=3 SV=2
Q5K974	Proteasome subunit beta OS=Cryptococcus neoformans var. neoformans serotype D (strain JEC21 / ATCC MYA-565) OX=214684 GN=CNK02950 PE=3 SV=1
Q5KNB8	Uncharacterized protein OS=Cryptococcus neoformans var. neoformans serotype D (strain JEC21 / ATCC MYA-565) OX=214684 GN=CNA07040 PE=4 SV=1
P0CP82	Peptidyl-prolyl cis-trans isomerase H OS=Cryptococcus neoformans var. neoformans serotype D (strain JEC21 / ATCC MYA-565) OX=214684 GN=CYP3 PE=3 SV=1
Q5KNR5	NADH dehydrogenase (Ubiquinone) 1 alpha subcomplex 6 OS=Cryptococcus neoformans var. neoformans serotype D (strain JEC21 / ATCC MYA-565) OX=214684 GN=CNA05580 PE=3 SV=1
Q5KCA3	ribose-phosphate diphosphokinase OS=Cryptococcus neoformans var. neoformans serotype D (strain JEC21 / ATCC MYA-565) OX=214684 GN=CNH00330 PE=3 SV=1
Q5KCW2	Carbohydrate kinase PfkB domain-containing protein OS=Cryptococcus neoformans var. neoformans serotype D (strain JEC21 / ATCC MYA-565) OX=214684 GN=CNH02430 PE=3 SV=2
Q5KAS4	Ribitol kinase OS=Cryptococcus neoformans var. neoformans serotype D (strain JEC21 / ATCC MYA-565) OX=214684 GN=CNJ00680 PE=3 SV=1
Q5KJJ1	WD-repeat protein, putative OS=Cryptococcus neoformans var. neoformans serotype D (strain JEC21 / ATCC MYA-565) OX=214684 GN=CNC06370 PE=4 SV=1
Q5K8Q9	Methylenetetrahydrofolate reductase (NADPH), putative OS=Cryptococcus neoformans var. neoformans serotype D (strain JEC21 / ATCC MYA-565) OX=214684 GN=CNL04820 PE=3 SV=1
Q5KMF5	Intracellular protein transport-related protein, putative OS=Cryptococcus neoformans var. neoformans serotype D (strain JEC21 / ATCC MYA-565) OX=214684 GN=CNB01890 PE=3 SV=1
Q5KJW2	E2 ubiquitin-conjugating enzyme OS=Cryptococcus neoformans var. neoformans serotype D (strain JEC21 / ATCC MYA-565) OX=214684 GN=CNC05160 PE=3 SV=1
Q5KCB7	SMP-30/Gluconolactonase/LRE-like region domain-containing protein OS=Cryptococcus neoformans var. neoformans serotype D (strain JEC21 / ATCC MYA-565) OX=214684 GN=CNH00470 PE=3 SV=1
Q5KK08	Aminotransferase, putative OS=Cryptococcus neoformans var. neoformans serotype D (strain JEC21 / ATCC MYA-565) OX=214684 GN=CNC04690 PE=3 SV=1
Q5KGE8	Succinate dehydrogenase assembly factor 4, mitochondrial OS=Cryptococcus neoformans var. neoformans serotype D (strain JEC21 / ATCC MYA-565) OX=214684 GN=CNE03870 PE=3 SV=2
Q5K7H5	Acidic laccase, putative OS=Cryptococcus neoformans var. neoformans serotype D (strain JEC21 / ATCC MYA-565) OX=214684 GN=CNM02420 PE=3 SV=1
Q5KB50	Pyridoxal phosphate phosphatase phospho2 OS=Cryptococcus neoformans var. neoformans serotype D (strain JEC21 / ATCC MYA-565) OX=214684 GN=CNI03770 PE=4 SV=1
A0A0S2LI48	Uncharacterized protein OS=Cryptococcus neoformans var. neoformans serotype D (strain JEC21 / ATCC MYA-565) OX=214684 GN=CNB01855 PE=4 SV=1
Q5KAJ5	K Homology domain-containing protein OS=Cryptococcus neoformans var. neoformans serotype D (strain JEC21 / ATCC MYA-565) OX=214684 GN=CNJ01470 PE=4 SV=1
Q5KKE9	Vacuolar protein sorting-associated protein 35 OS=Cryptococcus neoformans var. neoformans serotype D (strain JEC21 / ATCC MYA-565) OX=214684 GN=CNC03240 PE=3 SV=1
Q5KER6	Clathrin-coated vesicle protein, putative OS=Cryptococcus neoformans var. neoformans serotype D (strain JEC21 / ATCC MYA-565) OX=214684 GN=CNF04530 PE=3 SV=1
Q5KGB6	Gfo/Idh/MocA-like oxidoreductase N-terminal domain-containing protein OS=Cryptococcus neoformans var. neoformans serotype D (strain JEC21 / ATCC MYA-565) OX=214684 GN=CNE04200 PE=4 SV=1
Q5KLY6	acid phosphatase OS=Cryptococcus neoformans var. neoformans serotype D (strain JEC21 / ATCC MYA-565) OX=214684 GN=CNB03600 PE=3 SV=1
Q5KK46	40S ribosomal protein S29 OS=Cryptococcus neoformans var. neoformans serotype D (strain JEC21 / ATCC MYA-565) OX=214684 GN=CNC04290 PE=3 SV=2
Q5KB49	Expressed protein OS=Cryptococcus neoformans var. neoformans serotype D (strain JEC21 / ATCC MYA-565) OX=214684 GN=CNI03780 PE=4 SV=1
A0A0S2M608	30S small subunit ribosomal protein S8 OS=Cryptococcus neoformans var. neoformans serotype D (strain JEC21 / ATCC MYA-565) OX=214684 GN=CNH01605 PE=3 SV=1
Q5KQ07	DNA replication licensing factor MCM3 OS=Cryptococcus neoformans var. neoformans serotype D (strain JEC21 / ATCC MYA-565) OX=214684 GN=CNA00900 PE=3 SV=2
Q5KGJ2	Expressed protein OS=Cryptococcus neoformans var. neoformans serotype D (strain JEC21 / ATCC MYA-565) OX=214684 GN=CNE03420 PE=3 SV=1
Q5KAQ2	Enoyl reductase, putative OS=Cryptococcus neoformans var. neoformans serotype D (strain JEC21 / ATCC MYA-565) OX=214684 GN=CNJ00900 PE=4 SV=1
Q5K9S1	Synaptobrevin homolog YKT6 OS=Cryptococcus neoformans var. neoformans serotype D (strain JEC21 / ATCC MYA-565) OX=214684 GN=CNK00970 PE=3 SV=1
Q5KLE0	Expressed protein OS=Cryptococcus neoformans var. neoformans serotype D (strain JEC21 / ATCC MYA-565) OX=214684 GN=CNB05610 PE=4 SV=1
Q5K7W5	Glucosamine-6-phosphate isomerase OS=Cryptococcus neoformans var. neoformans serotype D (strain JEC21 / ATCC MYA-565) OX=214684 GN=CNM01050 PE=3 SV=2
Q5KLG7	Small nuclear ribonucleoprotein Sm D3 OS=Cryptococcus neoformans var. neoformans serotype D (strain JEC21 / ATCC MYA-565) OX=214684 GN=CNB05340 PE=3 SV=1
Q5KK45	Ornithine carbamoyltransferase, putative OS=Cryptococcus neoformans var. neoformans serotype D (strain JEC21 / ATCC MYA-565) OX=214684 GN=CNC04300 PE=3 SV=2
Q5K7Y4	Anaphase-promoting complex subunit 4-like WD40 domain-containing protein OS=Cryptococcus neoformans var. neoformans serotype D (strain JEC21 / ATCC MYA-565) OX=214684 GN=CNM00860 PE=4 SV=1
Q5K854	Rho GTPase, putative OS=Cryptococcus neoformans var. neoformans serotype D (strain JEC21 / ATCC MYA-565) OX=214684 GN=CNM00070 PE=4 SV=1
Q5KH76	coproporphyrinogen oxidase OS=Cryptococcus neoformans var. neoformans serotype D (strain JEC21 / ATCC MYA-565) OX=214684 GN=CNE00980 PE=3 SV=1
Q5KB99	DNA topoisomerase I OS=Cryptococcus neoformans var. neoformans serotype D (strain JEC21 / ATCC MYA-565) OX=214684 GN=CNI03280 PE=3 SV=2
Q5KA77	Mitochondrial import receptor subunit tom22, putative OS=Cryptococcus neoformans var. neoformans serotype D (strain JEC21 / ATCC MYA-565) OX=214684 GN=CNJ02690 PE=3 SV=1
Q5K970	Protein binding protein, putative OS=Cryptococcus neoformans var. neoformans serotype D (strain JEC21 / ATCC MYA-565) OX=214684 GN=CNK02990 PE=3 SV=1
Q5KI60	Nucleic acid-binding protein OS=Cryptococcus neoformans var. neoformans serotype D (strain JEC21 / ATCC MYA-565) OX=214684 GN=CND04110 PE=4 SV=2
Q5K701	MICOS complex subunit MIC10 OS=Cryptococcus neoformans var. neoformans serotype D (strain JEC21 / ATCC MYA-565) OX=214684 GN=CNN01630 PE=3 SV=2
Q5KGZ3	4-aminobutyrate aminotransferase OS=Cryptococcus neoformans var. neoformans serotype D (strain JEC21 / ATCC MYA-565) OX=214684 GN=CNE01830 PE=3 SV=1
Q5KEE1	60S ribosomal protein L36 OS=Cryptococcus neoformans var. neoformans serotype D (strain JEC21 / ATCC MYA-565) OX=214684 GN=CNG00830 PE=3 SV=2
Q5KNW8	C2 domain-containing protein OS=Cryptococcus neoformans var. neoformans serotype D (strain JEC21 / ATCC MYA-565) OX=214684 GN=CNA05040 PE=4 SV=2
Q5K7R5	Transferase, putative OS=Cryptococcus neoformans var. neoformans serotype D (strain JEC21 / ATCC MYA-565) OX=214684 GN=CNM01530 PE=4 SV=1
Q5KEX2	Formin binding protein 3, putative OS=Cryptococcus neoformans var. neoformans serotype D (strain JEC21 / ATCC MYA-565) OX=214684 GN=CNF03910 PE=4 SV=1
Q5K9Q6	TIP120-family protein TIP120B, putative OS=Cryptococcus neoformans var. neoformans serotype D (strain JEC21 / ATCC MYA-565) OX=214684 GN=CNK01130 PE=3 SV=1
Q5KBI6	Short chain 3-hydroxyacyl-CoA dehydrogenase, putative OS=Cryptococcus neoformans var. neoformans serotype D (strain JEC21 / ATCC MYA-565) OX=214684 GN=CNI02410 PE=3 SV=2
Q5KFJ5	tRNA binding protein, putative OS=Cryptococcus neoformans var. neoformans serotype D (strain JEC21 / ATCC MYA-565) OX=214684 GN=CNF01530 PE=4 SV=2
Q5KGY5	40S ribosomal protein S25 OS=Cryptococcus neoformans var. neoformans serotype D (strain JEC21 / ATCC MYA-565) OX=214684 GN=CNE01910 PE=3 SV=1
Q5KAJ6	Dolichyl-diphosphooligosaccharide--protein glycosyltransferase subunit 1 OS=Cryptococcus neoformans var. neoformans serotype D (strain JEC21 / ATCC MYA-565) OX=214684 GN=CNJ01460 PE=3 SV=1
Q5KK62	Dihydroorotate dehydrogenase (quinone), mitochondrial OS=Cryptococcus neoformans var. neoformans serotype D (strain JEC21 / ATCC MYA-565) OX=214684 GN=CNC04130 PE=3 SV=2
Q5KHZ5	Pumilio domain-containing protein c OS=Cryptococcus neoformans var. neoformans serotype D (strain JEC21 / ATCC MYA-565) OX=214684 GN=CND04760 PE=4 SV=2
Q5KM56	Mitochondrial 40s ribosomal protein, putative OS=Cryptococcus neoformans var. neoformans serotype D (strain JEC21 / ATCC MYA-565) OX=214684 GN=CNB02870 PE=3 SV=2
Q5KD46	Beta-catenin-like protein 1 N-terminal domain-containing protein OS=Cryptococcus neoformans var. neoformans serotype D (strain JEC21 / ATCC MYA-565) OX=214684 GN=CNH03260 PE=4 SV=2
Q5KHU5	Carboxypeptidase D OS=Cryptococcus neoformans var. neoformans serotype D (strain JEC21 / ATCC MYA-565) OX=214684 GN=CND05270 PE=4 SV=1
Q5KNU1	Poly(A) polymerase OS=Cryptococcus neoformans var. neoformans serotype D (strain JEC21 / ATCC MYA-565) OX=214684 GN=CNA05330 PE=3 SV=1
Q5KPV3	Oxidoreductase, putative OS=Cryptococcus neoformans var. neoformans serotype D (strain JEC21 / ATCC MYA-565) OX=214684 GN=CNA01420 PE=4 SV=1
Q5KH53	Copper chaperone, putative OS=Cryptococcus neoformans var. neoformans serotype D (strain JEC21 / ATCC MYA-565) OX=214684 GN=CNE01230 PE=4 SV=1
Q5KMS8	Septation protein imp2 OS=Cryptococcus neoformans var. neoformans serotype D (strain JEC21 / ATCC MYA-565) OX=214684 GN=CNB00620 PE=4 SV=1
Q5KKX9	GTP-binding protein, putative OS=Cryptococcus neoformans var. neoformans serotype D (strain JEC21 / ATCC MYA-565) OX=214684 GN=CNC01470 PE=4 SV=1
Q5KLZ3	Protein tyrosine kinase, putative OS=Cryptococcus neoformans var. neoformans serotype D (strain JEC21 / ATCC MYA-565) OX=214684 GN=CNB03530 PE=3 SV=1
Q5K752	DUF221-domain-containing protein OS=Cryptococcus neoformans var. neoformans serotype D (strain JEC21 / ATCC MYA-565) OX=214684 GN=CNN01070 PE=3 SV=1
Q5KKH5	DNA-directed RNA polymerase subunit OS=Cryptococcus neoformans var. neoformans serotype D (strain JEC21 / ATCC MYA-565) OX=214684 GN=CNC02990 PE=3 SV=2
Q5K7Y5	Cytoplasm protein, putative OS=Cryptococcus neoformans var. neoformans serotype D (strain JEC21 / ATCC MYA-565) OX=214684 GN=CNM00850 PE=3 SV=1
Q5KJP0	Riboflavin kinase OS=Cryptococcus neoformans var. neoformans serotype D (strain JEC21 / ATCC MYA-565) OX=214684 GN=CNC05850 PE=3 SV=1
Q5KGF8	Inositol hexakisphosphate and diphosphoinositol-pentakisphosphate kinase OS=Cryptococcus neoformans var. neoformans serotype D (strain JEC21 / ATCC MYA-565) OX=214684 GN=CNE03770 PE=3 SV=2
Q5KPS7	Ubiquitin carboxyl-terminal hydrolase OS=Cryptococcus neoformans var. neoformans serotype D (strain JEC21 / ATCC MYA-565) OX=214684 GN=CNA01690 PE=3 SV=2
Q5K9D5	Senescence domain-containing protein OS=Cryptococcus neoformans var. neoformans serotype D (strain JEC21 / ATCC MYA-565) OX=214684 GN=CNK02330 PE=4 SV=1
Q5KCV8	Nuclear transport factor 2 OS=Cryptococcus neoformans var. neoformans serotype D (strain JEC21 / ATCC MYA-565) OX=214684 GN=CNH02390 PE=4 SV=1
Q5K9T5	Uncharacterized protein OS=Cryptococcus neoformans var. neoformans serotype D (strain JEC21 / ATCC MYA-565) OX=214684 GN=CNK00830 PE=4 SV=1
Q5K9J2	Tim44-like domain-containing protein OS=Cryptococcus neoformans var. neoformans serotype D (strain JEC21 / ATCC MYA-565) OX=214684 GN=CNK01750 PE=4 SV=1
P0CR78	Class E vacuolar protein-sorting machinery protein HSE1 OS=Cryptococcus neoformans var. neoformans serotype D (strain JEC21 / ATCC MYA-565) OX=214684 GN=HSE1 PE=3 SV=1
Q5KKK6	Mitochondrial inner membrane protein, putative OS=Cryptococcus neoformans var. neoformans serotype D (strain JEC21 / ATCC MYA-565) OX=214684 GN=CNC02690 PE=3 SV=1
Q5K7Y8	Chorismate mutase OS=Cryptococcus neoformans var. neoformans serotype D (strain JEC21 / ATCC MYA-565) OX=214684 GN=CNM00820 PE=4 SV=1
Q5KDF1	peptide-methionine (S)-S-oxide reductase OS=Cryptococcus neoformans var. neoformans serotype D (strain JEC21 / ATCC MYA-565) OX=214684 GN=CNG04210 PE=3 SV=2
Q5KKG2	Inositol-1-monophosphatase OS=Cryptococcus neoformans var. neoformans serotype D (strain JEC21 / ATCC MYA-565) OX=214684 GN=CNC03110 PE=3 SV=2
P0CO22	Imidazoleglycerol-phosphate dehydratase OS=Cryptococcus neoformans var. neoformans serotype D (strain JEC21 / ATCC MYA-565) OX=214684 GN=HIS3 PE=1 SV=1
Q5KP19	Protein-vacuolar targeting-related protein, putative OS=Cryptococcus neoformans var. neoformans serotype D (strain JEC21 / ATCC MYA-565) OX=214684 GN=CNA04510 PE=4 SV=2
Q5KM94	Dolichol-phosphate mannosyltransferase subunit 1 OS=Cryptococcus neoformans var. neoformans serotype D (strain JEC21 / ATCC MYA-565) OX=214684 GN=CNB02480 PE=3 SV=2
Q5KAX4	Fumarate reductase (NADH), putative OS=Cryptococcus neoformans var. neoformans serotype D (strain JEC21 / ATCC MYA-565) OX=214684 GN=CNJ00140 PE=4 SV=1
Q5KPB6	Two-component sensor molecule, putative OS=Cryptococcus neoformans var. neoformans serotype D (strain JEC21 / ATCC MYA-565) OX=214684 GN=CNA03400 PE=4 SV=2
P0CM96	Pre-mRNA-splicing factor CWC22 OS=Cryptococcus neoformans var. neoformans serotype D (strain JEC21 / ATCC MYA-565) OX=214684 GN=CWC22 PE=3 SV=1
P0CO84	Eukaryotic translation initiation factor 3 subunit F OS=Cryptococcus neoformans var. neoformans serotype D (strain JEC21 / ATCC MYA-565) OX=214684 GN=CNF04540 PE=3 SV=1
Q5K8T0	RRM domain-containing protein OS=Cryptococcus neoformans var. neoformans serotype D (strain JEC21 / ATCC MYA-565) OX=214684 GN=CNL04610 PE=3 SV=1
Q5KDZ6	BolA protein OS=Cryptococcus neoformans var. neoformans serotype D (strain JEC21 / ATCC MYA-565) OX=214684 GN=CNG02260 PE=3 SV=1
Q5KCU2	Complex I-B15 OS=Cryptococcus neoformans var. neoformans serotype D (strain JEC21 / ATCC MYA-565) OX=214684 GN=CNH02250 PE=4 SV=2
Q5KCM4	SGNH hydrolase-type esterase domain-containing protein OS=Cryptococcus neoformans var. neoformans serotype D (strain JEC21 / ATCC MYA-565) OX=214684 GN=CNH01580 PE=4 SV=2
Q5KL77	Uncharacterized protein OS=Cryptococcus neoformans var. neoformans serotype D (strain JEC21 / ATCC MYA-565) OX=214684 GN=CNC00470 PE=4 SV=1
Q5KPS5	Vacuolar protein sorting-associated protein 29 OS=Cryptococcus neoformans var. neoformans serotype D (strain JEC21 / ATCC MYA-565) OX=214684 GN=CNA01710 PE=3 SV=1
Q5KIH7	Structural maintenance of chromosomes protein OS=Cryptococcus neoformans var. neoformans serotype D (strain JEC21 / ATCC MYA-565) OX=214684 GN=CND02930 PE=3 SV=1
Q5KPD4	MICOS complex subunit OS=Cryptococcus neoformans var. neoformans serotype D (strain JEC21 / ATCC MYA-565) OX=214684 GN=CNA03190 PE=4 SV=1
Q5KDX3	Phosphatidylserine decarboxylase proenzyme 1, mitochondrial OS=Cryptococcus neoformans var. neoformans serotype D (strain JEC21 / ATCC MYA-565) OX=214684 GN=PSD1 PE=3 SV=1
Q5KHS0	Transcription factor, putative OS=Cryptococcus neoformans var. neoformans serotype D (strain JEC21 / ATCC MYA-565) OX=214684 GN=CND05520 PE=4 SV=1
Q5KND2	DUF427 domain-containing protein OS=Cryptococcus neoformans var. neoformans serotype D (strain JEC21 / ATCC MYA-565) OX=214684 GN=CNA06900 PE=4 SV=1
Q5KPD2	3'(2'),5'-bisphosphate nucleotidase OS=Cryptococcus neoformans var. neoformans serotype D (strain JEC21 / ATCC MYA-565) OX=214684 GN=CNA03210 PE=3 SV=2
Q5KGW5	Uracil phosphoribosyltransferase 1, putative OS=Cryptococcus neoformans var. neoformans serotype D (strain JEC21 / ATCC MYA-565) OX=214684 GN=CNE02100 PE=4 SV=1
Q5KME4	Tubulin-folding cofactor B, putative OS=Cryptococcus neoformans var. neoformans serotype D (strain JEC21 / ATCC MYA-565) OX=214684 GN=CNB02000 PE=4 SV=1
Q5KLJ5	Translation initiation factor, putative OS=Cryptococcus neoformans var. neoformans serotype D (strain JEC21 / ATCC MYA-565) OX=214684 GN=CNB05040 PE=4 SV=2
Q5KNZ3	Carnitine/acyl carnitine carrier, putative OS=Cryptococcus neoformans var. neoformans serotype D (strain JEC21 / ATCC MYA-565) OX=214684 GN=CNA04780 PE=3 SV=1
A0A0S2LI63	Uncharacterized protein OS=Cryptococcus neoformans var. neoformans serotype D (strain JEC21 / ATCC MYA-565) OX=214684 GN=CNB04245 PE=4 SV=1
Q5K6V6	Adenosine kinase OS=Cryptococcus neoformans var. neoformans serotype D (strain JEC21 / ATCC MYA-565) OX=214684 GN=CNN02130 PE=3 SV=1
Q5KBQ4	DNA-directed RNA polymerases I, II, and III polypeptide, putative OS=Cryptococcus neoformans var. neoformans serotype D (strain JEC21 / ATCC MYA-565) OX=214684 GN=CNI01770 PE=3 SV=1
P0CM20	Arginine biosynthesis bifunctional protein ArgJ, mitochondrial OS=Cryptococcus neoformans var. neoformans serotype D (strain JEC21 / ATCC MYA-565) OX=214684 GN=CND03570 PE=3 SV=1
Q5KLK0	Peptide-methionine (R)-S-oxide reductase OS=Cryptococcus neoformans var. neoformans serotype D (strain JEC21 / ATCC MYA-565) OX=214684 GN=CNB04990 PE=3 SV=2
Q5KHY4	Actin binding protein OS=Cryptococcus neoformans var. neoformans serotype D (strain JEC21 / ATCC MYA-565) OX=214684 GN=CND04880 PE=4 SV=1
F5H8V6	Polysaccharide synthase, putative OS=Cryptococcus neoformans var. neoformans serotype D (strain JEC21 / ATCC MYA-565) OX=214684 GN=CNI02290 PE=4 SV=1
P0CN66	Mitochondrial import inner membrane translocase subunit TIM50 OS=Cryptococcus neoformans var. neoformans serotype D (strain JEC21 / ATCC MYA-565) OX=214684 GN=TIM50 PE=3 SV=1
Q5KKG3	Expressed protein OS=Cryptococcus neoformans var. neoformans serotype D (strain JEC21 / ATCC MYA-565) OX=214684 GN=CNC03100 PE=4 SV=1
Q5KIJ6	Actin-related protein 2/3 complex subunit 4 OS=Cryptococcus neoformans var. neoformans serotype D (strain JEC21 / ATCC MYA-565) OX=214684 GN=CND02720 PE=3 SV=2
Q5KGD9	NADH dehydrogenase [ubiquinone] 1 alpha subcomplex subunit OS=Cryptococcus neoformans var. neoformans serotype D (strain JEC21 / ATCC MYA-565) OX=214684 GN=CNE03960 PE=3 SV=1
Q5KCX6	Syntaxin, putative OS=Cryptococcus neoformans var. neoformans serotype D (strain JEC21 / ATCC MYA-565) OX=214684 GN=CNH02560 PE=3 SV=1
Q5KM60	Ribosome assembly factor mrt4 OS=Cryptococcus neoformans var. neoformans serotype D (strain JEC21 / ATCC MYA-565) OX=214684 GN=CNB02830 PE=3 SV=1
Q5KB32	Expressed protein OS=Cryptococcus neoformans var. neoformans serotype D (strain JEC21 / ATCC MYA-565) OX=214684 GN=CNI03950 PE=4 SV=1
Q5KAW6	ATP-dependent RNA helicase OS=Cryptococcus neoformans var. neoformans serotype D (strain JEC21 / ATCC MYA-565) OX=214684 GN=CNJ00220 PE=3 SV=1
Q5KGN3	Cytoplasm protein, putative OS=Cryptococcus neoformans var. neoformans serotype D (strain JEC21 / ATCC MYA-565) OX=214684 GN=CNE03010 PE=4 SV=1
Q5KMR6	Kinesin, putative OS=Cryptococcus neoformans var. neoformans serotype D (strain JEC21 / ATCC MYA-565) OX=214684 GN=CNB00740 PE=3 SV=1
Q5K9N4	Mitochondrial ribosomal protein s24, putative OS=Cryptococcus neoformans var. neoformans serotype D (strain JEC21 / ATCC MYA-565) OX=214684 GN=CNK01360 PE=3 SV=1
Q5KAY4	Cysteine-type peptidase, putative OS=Cryptococcus neoformans var. neoformans serotype D (strain JEC21 / ATCC MYA-565) OX=214684 GN=CNJ00030 PE=4 SV=1
Q5KGY0	Ribosomal protein L2, putative OS=Cryptococcus neoformans var. neoformans serotype D (strain JEC21 / ATCC MYA-565) OX=214684 GN=CNE01960 PE=3 SV=2
Q5KFJ3	DNA replication licensing factor MCM7 OS=Cryptococcus neoformans var. neoformans serotype D (strain JEC21 / ATCC MYA-565) OX=214684 GN=MCM7 PE=3 SV=1
Q5KF87	Elongator complex protein 1 OS=Cryptococcus neoformans var. neoformans serotype D (strain JEC21 / ATCC MYA-565) OX=214684 GN=CNF02620 PE=3 SV=2
Q5KAB2	Protein-vacuolar targeting-related protein, putative OS=Cryptococcus neoformans var. neoformans serotype D (strain JEC21 / ATCC MYA-565) OX=214684 GN=CNJ02330 PE=3 SV=1
Q5KC01	Uncharacterized protein OS=Cryptococcus neoformans var. neoformans serotype D (strain JEC21 / ATCC MYA-565) OX=214684 GN=CNI00790 PE=4 SV=1
Q5KLV9	F-actin-capping protein subunit beta OS=Cryptococcus neoformans var. neoformans serotype D (strain JEC21 / ATCC MYA-565) OX=214684 GN=CNB03880 PE=3 SV=1
Q5KCM6	Expressed protein OS=Cryptococcus neoformans var. neoformans serotype D (strain JEC21 / ATCC MYA-565) OX=214684 GN=CNH01600 PE=4 SV=2
Q5K7I7	SGS-domain-containing protein OS=Cryptococcus neoformans var. neoformans serotype D (strain JEC21 / ATCC MYA-565) OX=214684 GN=CNM02300 PE=4 SV=1
Q5KBF6	Translation repressor, putative OS=Cryptococcus neoformans var. neoformans serotype D (strain JEC21 / ATCC MYA-565) OX=214684 GN=CNI02710 PE=3 SV=2
Q5KPF9	3-hydroxyisobutyryl-CoA hydrolase, putative OS=Cryptococcus neoformans var. neoformans serotype D (strain JEC21 / ATCC MYA-565) OX=214684 GN=CNA02940 PE=4 SV=1
P0CM34	Autophagy-related protein 3 OS=Cryptococcus neoformans var. neoformans serotype D (strain JEC21 / ATCC MYA-565) OX=214684 GN=ATG3 PE=3 SV=1
Q5K7M2	t-SNARE coiled-coil homology domain-containing protein OS=Cryptococcus neoformans var. neoformans serotype D (strain JEC21 / ATCC MYA-565) OX=214684 GN=CNM01950 PE=4 SV=1
Q5KF63	V-type proton ATPase subunit F OS=Cryptococcus neoformans var. neoformans serotype D (strain JEC21 / ATCC MYA-565) OX=214684 GN=CNF02860 PE=3 SV=2
Q5KHK5	Dolichyl-phosphate-mannose--protein mannosyltransferase OS=Cryptococcus neoformans var. neoformans serotype D (strain JEC21 / ATCC MYA-565) OX=214684 GN=CND06150 PE=3 SV=1
P0CL86	3-hydroxyanthranilate 3,4-dioxygenase OS=Cryptococcus neoformans var. neoformans serotype D (strain JEC21 / ATCC MYA-565) OX=214684 GN=BNA1 PE=3 SV=1
Q5KC16	U1 small nuclear ribonucleoprotein C OS=Cryptococcus neoformans var. neoformans serotype D (strain JEC21 / ATCC MYA-565) OX=214684 GN=CNI00630 PE=3 SV=1
Q5KMR1	Succinate dehydrogenase [ubiquinone] cytochrome b small subunit OS=Cryptococcus neoformans var. neoformans serotype D (strain JEC21 / ATCC MYA-565) OX=214684 GN=CNB00800 PE=3 SV=1
Q5KAE3	GTPase, putative OS=Cryptococcus neoformans var. neoformans serotype D (strain JEC21 / ATCC MYA-565) OX=214684 GN=CNJ02000 PE=4 SV=2
Q5KB80	Protein CASP OS=Cryptococcus neoformans var. neoformans serotype D (strain JEC21 / ATCC MYA-565) OX=214684 GN=CNI03460 PE=3 SV=1
Q5KJJ3	RNA splicing factor PRP9, putative OS=Cryptococcus neoformans var. neoformans serotype D (strain JEC21 / ATCC MYA-565) OX=214684 GN=CNC06350 PE=3 SV=1
Q5K8C0	glutamate-5-semialdehyde dehydrogenase OS=Cryptococcus neoformans var. neoformans serotype D (strain JEC21 / ATCC MYA-565) OX=214684 GN=CNL06240 PE=3 SV=1
Q5KDT3	Methionine aminopeptidase 2 OS=Cryptococcus neoformans var. neoformans serotype D (strain JEC21 / ATCC MYA-565) OX=214684 GN=CNG02860 PE=3 SV=1
Q5K761	Branched-chain-amino-acid aminotransferase OS=Cryptococcus neoformans var. neoformans serotype D (strain JEC21 / ATCC MYA-565) OX=214684 GN=CNN00980 PE=3 SV=1
Q5K6Y1	Pentacotripeptide-repeat region of PRORP domain-containing protein OS=Cryptococcus neoformans var. neoformans serotype D (strain JEC21 / ATCC MYA-565) OX=214684 GN=CNN01800 PE=4 SV=1
Q5KMB4	DNA-directed RNA polymerase ii 13.3 kDa polypeptide, putative OS=Cryptococcus neoformans var. neoformans serotype D (strain JEC21 / ATCC MYA-565) OX=214684 GN=CNB02280 PE=3 SV=1
Q5KMQ2	cysteine--tRNA ligase OS=Cryptococcus neoformans var. neoformans serotype D (strain JEC21 / ATCC MYA-565) OX=214684 GN=CNB00900 PE=3 SV=2
Q5KQ62	Translation elongation factor 2, putative OS=Cryptococcus neoformans var. neoformans serotype D (strain JEC21 / ATCC MYA-565) OX=214684 GN=CNA00330 PE=4 SV=1
Q5KEF7	AP-2 complex subunit alpha OS=Cryptococcus neoformans var. neoformans serotype D (strain JEC21 / ATCC MYA-565) OX=214684 GN=CNG00660 PE=3 SV=2
Q5KJL8	Nucleus protein, putative OS=Cryptococcus neoformans var. neoformans serotype D (strain JEC21 / ATCC MYA-565) OX=214684 GN=CNC06080 PE=4 SV=2
Q5KEZ3	Rtf1 protein, putative OS=Cryptococcus neoformans var. neoformans serotype D (strain JEC21 / ATCC MYA-565) OX=214684 GN=CNF03680 PE=4 SV=1
Q5KLS2	5-aminolevulinate synthase OS=Cryptococcus neoformans var. neoformans serotype D (strain JEC21 / ATCC MYA-565) OX=214684 GN=CNB04260 PE=3 SV=1
Q5KGD5	Ribosomal protein S6 OS=Cryptococcus neoformans var. neoformans serotype D (strain JEC21 / ATCC MYA-565) OX=214684 GN=CNE04000 PE=3 SV=2
P0CS54	Ribosome biogenesis protein YTM1 OS=Cryptococcus neoformans var. neoformans serotype D (strain JEC21 / ATCC MYA-565) OX=214684 GN=YTM1 PE=3 SV=1
Q5K8L4	ATP-dependent (S)-NAD(P)H-hydrate dehydratase OS=Cryptococcus neoformans var. neoformans serotype D (strain JEC21 / ATCC MYA-565) OX=214684 GN=CNL05250 PE=3 SV=1
Q5KFJ7	MIF4G domain-containing protein OS=Cryptococcus neoformans var. neoformans serotype D (strain JEC21 / ATCC MYA-565) OX=214684 GN=CNF01510 PE=4 SV=2
Q5KA73	mRNA binding protein, putative OS=Cryptococcus neoformans var. neoformans serotype D (strain JEC21 / ATCC MYA-565) OX=214684 GN=CNJ02730 PE=4 SV=1
Q5K8I2	Protein SYM1 OS=Cryptococcus neoformans var. neoformans serotype D (strain JEC21 / ATCC MYA-565) OX=214684 GN=CNL05590 PE=3 SV=2
Q5KA18	Cytoplasm protein, putative OS=Cryptococcus neoformans var. neoformans serotype D (strain JEC21 / ATCC MYA-565) OX=214684 GN=CNJ03380 PE=4 SV=1
P0CM62	Protein CFT1 OS=Cryptococcus neoformans var. neoformans serotype D (strain JEC21 / ATCC MYA-565) OX=214684 GN=CFT1 PE=3 SV=1
Q5KH56	rRNA processing-related protein, putative OS=Cryptococcus neoformans var. neoformans serotype D (strain JEC21 / ATCC MYA-565) OX=214684 GN=CNE01200 PE=4 SV=1
Q5KHC7	Cop9 signalosome complex subunit 1, putative OS=Cryptococcus neoformans var. neoformans serotype D (strain JEC21 / ATCC MYA-565) OX=214684 GN=CNE00500 PE=4 SV=1
Q5KLF0	60s ribosomal protein, putative OS=Cryptococcus neoformans var. neoformans serotype D (strain JEC21 / ATCC MYA-565) OX=214684 GN=CNB05510 PE=3 SV=1
Q5K9D0	Nucleus protein, putative OS=Cryptococcus neoformans var. neoformans serotype D (strain JEC21 / ATCC MYA-565) OX=214684 GN=CNK02380 PE=4 SV=2
Q5KG79	alpha-1,2-Mannosidase OS=Cryptococcus neoformans var. neoformans serotype D (strain JEC21 / ATCC MYA-565) OX=214684 GN=CNE04550 PE=3 SV=1
Q5KMM3	Enoyl reductase (ER) domain-containing protein OS=Cryptococcus neoformans var. neoformans serotype D (strain JEC21 / ATCC MYA-565) OX=214684 GN=CNB01200 PE=4 SV=1
A0A0S2LI87	Tr-type G domain-containing protein OS=Cryptococcus neoformans var. neoformans serotype D (strain JEC21 / ATCC MYA-565) OX=214684 GN=CNB04740 PE=4 SV=1
Q5KDY6	Translin OS=Cryptococcus neoformans var. neoformans serotype D (strain JEC21 / ATCC MYA-565) OX=214684 GN=CNG02360 PE=3 SV=1
Q5KIG6	DNA-directed RNA polymerase RpoA/D/Rpb3-type domain-containing protein OS=Cryptococcus neoformans var. neoformans serotype D (strain JEC21 / ATCC MYA-565) OX=214684 GN=CND03040 PE=3 SV=1
P0CO14	U3 small nucleolar RNA-associated protein 10 OS=Cryptococcus neoformans var. neoformans serotype D (strain JEC21 / ATCC MYA-565) OX=214684 GN=UTP10 PE=3 SV=1
Q5K8Z9	Signal recognition particle subunit SRP68 OS=Cryptococcus neoformans var. neoformans serotype D (strain JEC21 / ATCC MYA-565) OX=214684 GN=CNL03900 PE=3 SV=1
Q5KDE9	Uncharacterized protein OS=Cryptococcus neoformans var. neoformans serotype D (strain JEC21 / ATCC MYA-565) OX=214684 GN=CNG04230 PE=4 SV=1
P0CM14	Methylthioribulose-1-phosphate dehydratase OS=Cryptococcus neoformans var. neoformans serotype D (strain JEC21 / ATCC MYA-565) OX=214684 GN=MDE1 PE=3 SV=1
Q5KF65	Histone deacetylase OS=Cryptococcus neoformans var. neoformans serotype D (strain JEC21 / ATCC MYA-565) OX=214684 GN=CNF02840 PE=3 SV=1
Q5K8F7	Succinyl-CoA:3-ketoacid-coenzyme A transferase OS=Cryptococcus neoformans var. neoformans serotype D (strain JEC21 / ATCC MYA-565) OX=214684 GN=CNL05860 PE=3 SV=1
Q5KDS9	Chromatin remodeling-related protein, putative OS=Cryptococcus neoformans var. neoformans serotype D (strain JEC21 / ATCC MYA-565) OX=214684 GN=CNG02900 PE=4 SV=1
Q5KP96	Phospholipid-transporting ATPase OS=Cryptococcus neoformans var. neoformans serotype D (strain JEC21 / ATCC MYA-565) OX=214684 GN=CNA03720 PE=3 SV=1
P0CQ88	Pre-mRNA-splicing ATP-dependent RNA helicase PRP28 OS=Cryptococcus neoformans var. neoformans serotype D (strain JEC21 / ATCC MYA-565) OX=214684 GN=PRP28 PE=3 SV=1
Q5K8J6	Glycosyl hydrolase, putative OS=Cryptococcus neoformans var. neoformans serotype D (strain JEC21 / ATCC MYA-565) OX=214684 GN=CNL05440 PE=4 SV=2
Q5KL27	Expressed protein OS=Cryptococcus neoformans var. neoformans serotype D (strain JEC21 / ATCC MYA-565) OX=214684 GN=CNC00980 PE=4 SV=1
Q5KAF7	Mitochondrion protein, putative OS=Cryptococcus neoformans var. neoformans serotype D (strain JEC21 / ATCC MYA-565) OX=214684 GN=CNJ01870 PE=4 SV=1
Q5KEY7	Serine/threonine-protein kinase TOR OS=Cryptococcus neoformans var. neoformans serotype D (strain JEC21 / ATCC MYA-565) OX=214684 GN=CNF03740 PE=3 SV=1
Q5KIS9	Endopeptidase, putative OS=Cryptococcus neoformans var. neoformans serotype D (strain JEC21 / ATCC MYA-565) OX=214684 GN=CND01880 PE=4 SV=1
Q5K7F0	Protein-nucleus import-related protein, putative OS=Cryptococcus neoformans var. neoformans serotype D (strain JEC21 / ATCC MYA-565) OX=214684 GN=CNN00070 PE=4 SV=2
Q5K9W6	35S primary transcript processing-related protein, putative OS=Cryptococcus neoformans var. neoformans serotype D (strain JEC21 / ATCC MYA-565) OX=214684 GN=CNK00460 PE=3 SV=1
Q5KKT2	Monosaccharide transporter, putative OS=Cryptococcus neoformans var. neoformans serotype D (strain JEC21 / ATCC MYA-565) OX=214684 GN=CNC01940 PE=3 SV=2
Q5KGC7	Eukaryotic translation initiation factor 3 subunit J OS=Cryptococcus neoformans var. neoformans serotype D (strain JEC21 / ATCC MYA-565) OX=214684 GN=HCR1 PE=3 SV=1
P0CR34	Very-long-chain 3-oxoacyl-CoA reductase OS=Cryptococcus neoformans var. neoformans serotype D (strain JEC21 / ATCC MYA-565) OX=214684 GN=CNI00690 PE=3 SV=1
Q5KME2	Expressed protein OS=Cryptococcus neoformans var. neoformans serotype D (strain JEC21 / ATCC MYA-565) OX=214684 GN=CNB02020 PE=4 SV=1
Q5KKL4	Expressed protein OS=Cryptococcus neoformans var. neoformans serotype D (strain JEC21 / ATCC MYA-565) OX=214684 GN=CNC02620 PE=4 SV=1
Q5KMI1	L-lactate dehydrogenase (Cytochrome), putative OS=Cryptococcus neoformans var. neoformans serotype D (strain JEC21 / ATCC MYA-565) OX=214684 GN=CNB01620 PE=4 SV=1
Q5KAY1	Beta-flanking protein OS=Cryptococcus neoformans var. neoformans serotype D (strain JEC21 / ATCC MYA-565) OX=214684 GN=CNJ00060 PE=4 SV=2
Q5KPK3	RRM domain-containing protein OS=Cryptococcus neoformans var. neoformans serotype D (strain JEC21 / ATCC MYA-565) OX=214684 GN=CNA02490 PE=4 SV=1
Q5KH84	MMS19 nucleotide excision repair protein OS=Cryptococcus neoformans var. neoformans serotype D (strain JEC21 / ATCC MYA-565) OX=214684 GN=CNE00920 PE=3 SV=1
Q5K8A6	RRM domain-containing protein OS=Cryptococcus neoformans var. neoformans serotype D (strain JEC21 / ATCC MYA-565) OX=214684 GN=CNL06380 PE=4 SV=1
A0A0S2LI26	Thioesterase domain-containing protein OS=Cryptococcus neoformans var. neoformans serotype D (strain JEC21 / ATCC MYA-565) OX=214684 GN=CNA06665 PE=3 SV=1
Q5KG23	N-acetyltransferase domain-containing protein OS=Cryptococcus neoformans var. neoformans serotype D (strain JEC21 / ATCC MYA-565) OX=214684 GN=CNE05130 PE=3 SV=1
Q5KEH6	Uncharacterized protein OS=Cryptococcus neoformans var. neoformans serotype D (strain JEC21 / ATCC MYA-565) OX=214684 GN=CNG00490 PE=4 SV=1
Q5K7N5	DNA replication licensing factor MCM4 OS=Cryptococcus neoformans var. neoformans serotype D (strain JEC21 / ATCC MYA-565) OX=214684 GN=CNM01820 PE=3 SV=1
Q5KP97	DNA topoisomerase 2 OS=Cryptococcus neoformans var. neoformans serotype D (strain JEC21 / ATCC MYA-565) OX=214684 GN=CNA03600 PE=3 SV=1
Q5K8Q0	HMG box domain-containing protein OS=Cryptococcus neoformans var. neoformans serotype D (strain JEC21 / ATCC MYA-565) OX=214684 GN=CNL04900 PE=4 SV=1
Q5K8X5	Expressed protein OS=Cryptococcus neoformans var. neoformans serotype D (strain JEC21 / ATCC MYA-565) OX=214684 GN=CNL04140 PE=4 SV=1
Q5KH20	Uncharacterized protein OS=Cryptococcus neoformans var. neoformans serotype D (strain JEC21 / ATCC MYA-565) OX=214684 GN=CNE01550 PE=4 SV=1
P0CO12	mRNA 3'-end-processing protein RNA14 OS=Cryptococcus neoformans var. neoformans serotype D (strain JEC21 / ATCC MYA-565) OX=214684 GN=RNA14 PE=3 SV=1
Q5KFR9	Dynein heavy chain, cytoplasmic OS=Cryptococcus neoformans var. neoformans serotype D (strain JEC21 / ATCC MYA-565) OX=214684 GN=CNF00790 PE=4 SV=1
Q5KHY1	CAAX prenyl protease OS=Cryptococcus neoformans var. neoformans serotype D (strain JEC21 / ATCC MYA-565) OX=214684 GN=CND04910 PE=3 SV=1
Q5KHT1	Protein-Golgi retention-related protein, putative OS=Cryptococcus neoformans var. neoformans serotype D (strain JEC21 / ATCC MYA-565) OX=214684 GN=CND05390 PE=3 SV=1
Q5KBK0	Cell wall chitin catabolism-related protein, putative OS=Cryptococcus neoformans var. neoformans serotype D (strain JEC21 / ATCC MYA-565) OX=214684 GN=CNI02280 PE=4 SV=1
Q5KEQ0	ER membrane protein complex subunit 1 OS=Cryptococcus neoformans var. neoformans serotype D (strain JEC21 / ATCC MYA-565) OX=214684 GN=CNF04690 PE=3 SV=2
Q5KEK2	U5 snRNP-specific 40 kDa protein, putative OS=Cryptococcus neoformans var. neoformans serotype D (strain JEC21 / ATCC MYA-565) OX=214684 GN=CNG00230 PE=4 SV=1
P0CR24	U6 snRNA-associated Sm-like protein LSm6 OS=Cryptococcus neoformans var. neoformans serotype D (strain JEC21 / ATCC MYA-565) OX=214684 GN=LSM6 PE=3 SV=1
P0CM12	Fe-S cluster assembly protein DRE2 OS=Cryptococcus neoformans var. neoformans serotype D (strain JEC21 / ATCC MYA-565) OX=214684 GN=DRE2 PE=3 SV=1
Q5KHF6	Cyclin-dependent protein kinase inhibitor, putative OS=Cryptococcus neoformans var. neoformans serotype D (strain JEC21 / ATCC MYA-565) OX=214684 GN=CNE00250 PE=4 SV=2
Q5KHC0	3,4-dihydroxy-2-butanone 4-phosphate synthase OS=Cryptococcus neoformans var. neoformans serotype D (strain JEC21 / ATCC MYA-565) OX=214684 GN=CNE00560 PE=3 SV=1
Q5KFI9	Aromatic-amino-acid transaminase, putative OS=Cryptococcus neoformans var. neoformans serotype D (strain JEC21 / ATCC MYA-565) OX=214684 GN=CNF01590 PE=4 SV=2
Q5KLM0	RP/EB family microtubule-associated protein OS=Cryptococcus neoformans var. neoformans serotype D (strain JEC21 / ATCC MYA-565) OX=214684 GN=CNB04790 PE=3 SV=1
Q5KG47	mRNA polyadenylation-related protein, putative OS=Cryptococcus neoformans var. neoformans serotype D (strain JEC21 / ATCC MYA-565) OX=214684 GN=CNE04890 PE=4 SV=1
Q5KPQ8	Uncharacterized protein OS=Cryptococcus neoformans var. neoformans serotype D (strain JEC21 / ATCC MYA-565) OX=214684 GN=CNA01880 PE=4 SV=1
Q5K6X2	Phospholipid-transporting ATPase OS=Cryptococcus neoformans var. neoformans serotype D (strain JEC21 / ATCC MYA-565) OX=214684 GN=CNN01890 PE=3 SV=1
Q5KG76	Hydrolase, putative OS=Cryptococcus neoformans var. neoformans serotype D (strain JEC21 / ATCC MYA-565) OX=214684 GN=CNE04590 PE=3 SV=1
Q5KKG8	ATP synthase mitochondrial F1 complex assembly factor 2 OS=Cryptococcus neoformans var. neoformans serotype D (strain JEC21 / ATCC MYA-565) OX=214684 GN=CNC03060 PE=3 SV=1
Q5K7S8	Zinc finger CHCC-type domain-containing protein OS=Cryptococcus neoformans var. neoformans serotype D (strain JEC21 / ATCC MYA-565) OX=214684 GN=CNM01400 PE=4 SV=1
Q5KDG1	ENTH domain-containing protein OS=Cryptococcus neoformans var. neoformans serotype D (strain JEC21 / ATCC MYA-565) OX=214684 GN=CNG04120 PE=4 SV=1
Q5KCZ3	Complex III subunit 9 OS=Cryptococcus neoformans var. neoformans serotype D (strain JEC21 / ATCC MYA-565) OX=214684 GN=CNH02740 PE=3 SV=1
Q5KJY2	Small GTPase, putative OS=Cryptococcus neoformans var. neoformans serotype D (strain JEC21 / ATCC MYA-565) OX=214684 GN=CNC04960 PE=4 SV=1
P0CM54	Calcineurin subunit B OS=Cryptococcus neoformans var. neoformans serotype D (strain JEC21 / ATCC MYA-565) OX=214684 GN=CNB1 PE=2 SV=1
P0CS34	Ribosome biogenesis protein ERB1 OS=Cryptococcus neoformans var. neoformans serotype D (strain JEC21 / ATCC MYA-565) OX=214684 GN=ERB1 PE=3 SV=1
Q5KH04	Ribonucloprotein OS=Cryptococcus neoformans var. neoformans serotype D (strain JEC21 / ATCC MYA-565) OX=214684 GN=CNE01710 PE=3 SV=1
Q5KH62	Phosphoacetylglucosamine mutase OS=Cryptococcus neoformans var. neoformans serotype D (strain JEC21 / ATCC MYA-565) OX=214684 GN=CNE01130 PE=3 SV=1
Q5KE51	Cytoplasm protein, putative OS=Cryptococcus neoformans var. neoformans serotype D (strain JEC21 / ATCC MYA-565) OX=214684 GN=CNG01720 PE=3 SV=2
Q5KFU9	U2 small nuclear ribonucleoprotein A' OS=Cryptococcus neoformans var. neoformans serotype D (strain JEC21 / ATCC MYA-565) OX=214684 GN=CNF00490 PE=3 SV=2
Q5KEH0	Arginase OS=Cryptococcus neoformans var. neoformans serotype D (strain JEC21 / ATCC MYA-565) OX=214684 GN=CNG00550 PE=3 SV=1
Q5K8A1	Syntaxin-binding protein 1 OS=Cryptococcus neoformans var. neoformans serotype D (strain JEC21 / ATCC MYA-565) OX=214684 GN=CNL06430 PE=3 SV=2
P0CO54	Autophagy-related protein 8 OS=Cryptococcus neoformans var. neoformans serotype D (strain JEC21 / ATCC MYA-565) OX=214684 GN=ATG8 PE=3 SV=1
Q5KG34	Ribosomal protein/NADH dehydrogenase domain-containing protein OS=Cryptococcus neoformans var. neoformans serotype D (strain JEC21 / ATCC MYA-565) OX=214684 GN=CNE05020 PE=4 SV=1
Q5KB51	Large ribosomal subunit protein mL43 OS=Cryptococcus neoformans var. neoformans serotype D (strain JEC21 / ATCC MYA-565) OX=214684 GN=CNI03760 PE=3 SV=1
Q5KJY0	Capsular associated protein OS=Cryptococcus neoformans var. neoformans serotype D (strain JEC21 / ATCC MYA-565) OX=214684 GN=CNC04980 PE=4 SV=1
Q5KEY9	C-22 sterol desaturase, putative OS=Cryptococcus neoformans var. neoformans serotype D (strain JEC21 / ATCC MYA-565) OX=214684 GN=CNF03720 PE=3 SV=1
Q5KGB2	AP complex subunit sigma OS=Cryptococcus neoformans var. neoformans serotype D (strain JEC21 / ATCC MYA-565) OX=214684 GN=CNE04240 PE=3 SV=1
Q5KBT6	Splicing factor, putative OS=Cryptococcus neoformans var. neoformans serotype D (strain JEC21 / ATCC MYA-565) OX=214684 GN=CNI01460 PE=4 SV=1
Q5KKB1	Expressed protein OS=Cryptococcus neoformans var. neoformans serotype D (strain JEC21 / ATCC MYA-565) OX=214684 GN=CNC03640 PE=4 SV=1
Q5KAN3	Xylitol dehydrogenase, putative OS=Cryptococcus neoformans var. neoformans serotype D (strain JEC21 / ATCC MYA-565) OX=214684 GN=CNJ01090 PE=3 SV=2
Q5KHX3	Uncharacterized protein OS=Cryptococcus neoformans var. neoformans serotype D (strain JEC21 / ATCC MYA-565) OX=214684 GN=CND04990 PE=3 SV=1
Q5KHV8	ER to Golgi transport-related protein, putative OS=Cryptococcus neoformans var. neoformans serotype D (strain JEC21 / ATCC MYA-565) OX=214684 GN=CND05150 PE=3 SV=1
Q5KHC1	Eukaryotic translation initiation factor 3 subunit H OS=Cryptococcus neoformans var. neoformans serotype D (strain JEC21 / ATCC MYA-565) OX=214684 GN=CNE00550 PE=3 SV=1
Q5KCK3	Nucleolar complex protein 2 OS=Cryptococcus neoformans var. neoformans serotype D (strain JEC21 / ATCC MYA-565) OX=214684 GN=CNH01320 PE=3 SV=1
Q5KKT8	Protein YIF1 OS=Cryptococcus neoformans var. neoformans serotype D (strain JEC21 / ATCC MYA-565) OX=214684 GN=CNC01880 PE=3 SV=1
P0CO52	Kynureninase OS=Cryptococcus neoformans var. neoformans serotype D (strain JEC21 / ATCC MYA-565) OX=214684 GN=BNA5 PE=3 SV=1
Q5KGQ0	Uncharacterized protein OS=Cryptococcus neoformans var. neoformans serotype D (strain JEC21 / ATCC MYA-565) OX=214684 GN=CNE02770 PE=4 SV=2
Q5KIN9	U1-type domain-containing protein OS=Cryptococcus neoformans var. neoformans serotype D (strain JEC21 / ATCC MYA-565) OX=214684 GN=CND02290 PE=3 SV=1
Q5KN76	NADH:ubiquinone oxidoreductase intermediate-associated protein 30 domain-containing protein OS=Cryptococcus neoformans var. neoformans serotype D (strain JEC21 / ATCC MYA-565) OX=214684 GN=CNA07460 PE=4 SV=1
Q5K7W0	RNA-binding protein VTS1 OS=Cryptococcus neoformans var. neoformans serotype D (strain JEC21 / ATCC MYA-565) OX=214684 GN=CNM01100 PE=3 SV=1
Q5KDC0	PEBP-like protein OS=Cryptococcus neoformans var. neoformans serotype D (strain JEC21 / ATCC MYA-565) OX=214684 GN=CNG04580 PE=4 SV=1
Q5K736	Ysc84 actin-binding domain-containing protein OS=Cryptococcus neoformans var. neoformans serotype D (strain JEC21 / ATCC MYA-565) OX=214684 GN=CNN01250 PE=4 SV=2
Q5KJT3	Oxidoreductase, putative OS=Cryptococcus neoformans var. neoformans serotype D (strain JEC21 / ATCC MYA-565) OX=214684 GN=CNC05450 PE=3 SV=2
Q5KPA4	Succinate dehydrogenase (Ubiquinone), putative OS=Cryptococcus neoformans var. neoformans serotype D (strain JEC21 / ATCC MYA-565) OX=214684 GN=CNA03530 PE=4 SV=2
Q5KMU2	Pol II transcription elongation factor, putative OS=Cryptococcus neoformans var. neoformans serotype D (strain JEC21 / ATCC MYA-565) OX=214684 GN=CNB00490 PE=4 SV=1
Q5KBX3	Transcription regulator, putative OS=Cryptococcus neoformans var. neoformans serotype D (strain JEC21 / ATCC MYA-565) OX=214684 GN=CNI01070 PE=4 SV=2
Q5KPJ3	Mitochondrial pyruvate carrier OS=Cryptococcus neoformans var. neoformans serotype D (strain JEC21 / ATCC MYA-565) OX=214684 GN=CNA02590 PE=3 SV=1
Q5KE55	Uncharacterized protein OS=Cryptococcus neoformans var. neoformans serotype D (strain JEC21 / ATCC MYA-565) OX=214684 GN=CNG01680 PE=4 SV=2
Q5K8T6	poly(A)-specific ribonuclease OS=Cryptococcus neoformans var. neoformans serotype D (strain JEC21 / ATCC MYA-565) OX=214684 GN=CNL04550 PE=3 SV=2
Q5KGX1	Uracil phosphoribosyltransferase, putative OS=Cryptococcus neoformans var. neoformans serotype D (strain JEC21 / ATCC MYA-565) OX=214684 GN=CNE02040 PE=4 SV=1
P0CN02	Cyanate hydratase OS=Cryptococcus neoformans var. neoformans serotype D (strain JEC21 / ATCC MYA-565) OX=214684 GN=CYN1 PE=3 SV=1
Q5KK18	Large ribosomal subunit protein mL46 OS=Cryptococcus neoformans var. neoformans serotype D (strain JEC21 / ATCC MYA-565) OX=214684 GN=CNC04580 PE=3 SV=2
Q5KEY0	General negative regulator of transcription subunit OS=Cryptococcus neoformans var. neoformans serotype D (strain JEC21 / ATCC MYA-565) OX=214684 GN=CNF03820 PE=3 SV=2
Q5KMQ9	Transcription factor, putative OS=Cryptococcus neoformans var. neoformans serotype D (strain JEC21 / ATCC MYA-565) OX=214684 GN=CNB00820 PE=4 SV=1
Q5K9I6	Nitroreductase domain-containing protein OS=Cryptococcus neoformans var. neoformans serotype D (strain JEC21 / ATCC MYA-565) OX=214684 GN=CNK01800 PE=4 SV=1
Q5KF75	Endoplasmic reticulum protein, putative OS=Cryptococcus neoformans var. neoformans serotype D (strain JEC21 / ATCC MYA-565) OX=214684 GN=CNF02730 PE=4 SV=1
Q5KJI5	Dehydrogenase, putative OS=Cryptococcus neoformans var. neoformans serotype D (strain JEC21 / ATCC MYA-565) OX=214684 GN=CNC06430 PE=4 SV=1
Q5K8J9	Cell wall organization and biogenesis-related protein, putative OS=Cryptococcus neoformans var. neoformans serotype D (strain JEC21 / ATCC MYA-565) OX=214684 GN=CNL05400 PE=4 SV=2
Q5KBR2	NADH dehydrogenase [ubiquinone] 1 alpha subcomplex subunit 13 OS=Cryptococcus neoformans var. neoformans serotype D (strain JEC21 / ATCC MYA-565) OX=214684 GN=CNI01690 PE=3 SV=1
Q5KGU6	RNase III domain-containing protein OS=Cryptococcus neoformans var. neoformans serotype D (strain JEC21 / ATCC MYA-565) OX=214684 GN=CNE02300 PE=4 SV=1
Q5KH27	Phospholipase OS=Cryptococcus neoformans var. neoformans serotype D (strain JEC21 / ATCC MYA-565) OX=214684 GN=CNE01480 PE=3 SV=2
Q5KAP0	E2 ubiquitin-conjugating enzyme, putative OS=Cryptococcus neoformans var. neoformans serotype D (strain JEC21 / ATCC MYA-565) OX=214684 GN=CNJ01020 PE=3 SV=1
Q5KJW3	Cytochrome c oxidase assembly factor 6 OS=Cryptococcus neoformans var. neoformans serotype D (strain JEC21 / ATCC MYA-565) OX=214684 GN=CNC05150 PE=3 SV=1
Q5KKL9	Nucleolar protein 9 OS=Cryptococcus neoformans var. neoformans serotype D (strain JEC21 / ATCC MYA-565) OX=214684 GN=CNC02570 PE=4 SV=2
P0CN96	Guanine nucleotide-binding protein subunit alpha OS=Cryptococcus neoformans var. neoformans serotype D (strain JEC21 / ATCC MYA-565) OX=214684 GN=GPA1 PE=3 SV=1
Q5KBH0	Large ribosomal subunit protein uL29m OS=Cryptococcus neoformans var. neoformans serotype D (strain JEC21 / ATCC MYA-565) OX=214684 GN=CNI02560 PE=3 SV=1
Q5KKJ8	Glyoxylate reductase, putative OS=Cryptococcus neoformans var. neoformans serotype D (strain JEC21 / ATCC MYA-565) OX=214684 GN=CNC02760 PE=3 SV=1
Q5KD45	PB1 domain-containing protein OS=Cryptococcus neoformans var. neoformans serotype D (strain JEC21 / ATCC MYA-565) OX=214684 GN=CNH03250 PE=4 SV=1
P0CM68	Mitochondrial intermembrane space import and assembly protein 40 OS=Cryptococcus neoformans var. neoformans serotype D (strain JEC21 / ATCC MYA-565) OX=214684 GN=MIA40 PE=3 SV=1
Q5KQ15	Conserved expressed protein OS=Cryptococcus neoformans var. neoformans serotype D (strain JEC21 / ATCC MYA-565) OX=214684 GN=CNA00820 PE=4 SV=1
Q5KC60	Polyadenylation factor 64 kDa subunit, putative OS=Cryptococcus neoformans var. neoformans serotype D (strain JEC21 / ATCC MYA-565) OX=214684 GN=CNI00130 PE=4 SV=1
Q5KQ44	Peptide-binding protein, putative OS=Cryptococcus neoformans var. neoformans serotype D (strain JEC21 / ATCC MYA-565) OX=214684 GN=CNA00520 PE=4 SV=2
Q5KAD9	Homoserine dehydrogenase OS=Cryptococcus neoformans var. neoformans serotype D (strain JEC21 / ATCC MYA-565) OX=214684 GN=CNJ02040 PE=3 SV=1
Q5K8L1	Uncharacterized protein OS=Cryptococcus neoformans var. neoformans serotype D (strain JEC21 / ATCC MYA-565) OX=214684 GN=CNL05280 PE=4 SV=1
Q5KDZ3	Pre-mRNA splicing factor, putative OS=Cryptococcus neoformans var. neoformans serotype D (strain JEC21 / ATCC MYA-565) OX=214684 GN=CNG02290 PE=4 SV=1
Q5KFF0	Dynein light chain OS=Cryptococcus neoformans var. neoformans serotype D (strain JEC21 / ATCC MYA-565) OX=214684 GN=CNF01970 PE=3 SV=1
Q5KM42	Proteasome subunit beta OS=Cryptococcus neoformans var. neoformans serotype D (strain JEC21 / ATCC MYA-565) OX=214684 GN=CNB03070 PE=3 SV=2
Q5KEZ6	diphthine methyl ester synthase OS=Cryptococcus neoformans var. neoformans serotype D (strain JEC21 / ATCC MYA-565) OX=214684 GN=CNF03650 PE=3 SV=1
P0CO44	Branchpoint-bridging protein OS=Cryptococcus neoformans var. neoformans serotype D (strain JEC21 / ATCC MYA-565) OX=214684 GN=BBP PE=3 SV=1
Q5KHQ9	Pantoate--beta-alanine ligase OS=Cryptococcus neoformans var. neoformans serotype D (strain JEC21 / ATCC MYA-565) OX=214684 GN=CND05630 PE=3 SV=1
Q5KL53	Uncharacterized protein OS=Cryptococcus neoformans var. neoformans serotype D (strain JEC21 / ATCC MYA-565) OX=214684 GN=CNC00730 PE=4 SV=1
P0CN64	Exportin-T OS=Cryptococcus neoformans var. neoformans serotype D (strain JEC21 / ATCC MYA-565) OX=214684 GN=LOS1 PE=3 SV=1
Q5KMX6	FAD-binding domain-containing protein OS=Cryptococcus neoformans var. neoformans serotype D (strain JEC21 / ATCC MYA-565) OX=214684 GN=CNB00140 PE=4 SV=1
Q5KNZ5	Response to osmotic stress-related protein, putative OS=Cryptococcus neoformans var. neoformans serotype D (strain JEC21 / ATCC MYA-565) OX=214684 GN=CNA04760 PE=4 SV=1
Q5K9C7	General transcriptional repressor, putative OS=Cryptococcus neoformans var. neoformans serotype D (strain JEC21 / ATCC MYA-565) OX=214684 GN=CNK02410 PE=4 SV=1
P0CM92	Protein PNS1 OS=Cryptococcus neoformans var. neoformans serotype D (strain JEC21 / ATCC MYA-565) OX=214684 GN=PNS1 PE=3 SV=1
Q5KMP0	L-fuconate dehydratase OS=Cryptococcus neoformans var. neoformans serotype D (strain JEC21 / ATCC MYA-565) OX=214684 GN=CNB01020 PE=4 SV=1
Q5KDZ7	Uncharacterized protein OS=Cryptococcus neoformans var. neoformans serotype D (strain JEC21 / ATCC MYA-565) OX=214684 GN=CNG02250 PE=3 SV=2
Q5KH08	Ribosomal large subunit assembly and maintenance-related protein, putative OS=Cryptococcus neoformans var. neoformans serotype D (strain JEC21 / ATCC MYA-565) OX=214684 GN=CNE01670 PE=3 SV=1
P0CO48	Kynurenine 3-monooxygenase OS=Cryptococcus neoformans var. neoformans serotype D (strain JEC21 / ATCC MYA-565) OX=214684 GN=BNA4 PE=3 SV=1
Q5KAJ1	Mic1-like protein, putative OS=Cryptococcus neoformans var. neoformans serotype D (strain JEC21 / ATCC MYA-565) OX=214684 GN=CNJ01510 PE=4 SV=1
Q5KMG9	CPL domain-containing protein OS=Cryptococcus neoformans var. neoformans serotype D (strain JEC21 / ATCC MYA-565) OX=214684 GN=CNB01740 PE=4 SV=1
Q5KHE3	N-terminal Ras-GEF domain-containing protein OS=Cryptococcus neoformans var. neoformans serotype D (strain JEC21 / ATCC MYA-565) OX=214684 GN=CNE00370 PE=4 SV=2
Q5KNJ4	Serine aminopeptidase S33 domain-containing protein OS=Cryptococcus neoformans var. neoformans serotype D (strain JEC21 / ATCC MYA-565) OX=214684 GN=CNA06280 PE=4 SV=2
Q5KL16	Uncharacterized protein OS=Cryptococcus neoformans var. neoformans serotype D (strain JEC21 / ATCC MYA-565) OX=214684 GN=CNC01100 PE=4 SV=2
Q5KGP9	Phospholipid scramblase OS=Cryptococcus neoformans var. neoformans serotype D (strain JEC21 / ATCC MYA-565) OX=214684 GN=CNE02780 PE=3 SV=2
Q5KMK4	Heterokaryon incompatibility protein HET-C, putative OS=Cryptococcus neoformans var. neoformans serotype D (strain JEC21 / ATCC MYA-565) OX=214684 GN=CNB01390 PE=4 SV=1
Q5KCV4	Protein-histidine kinase, putative OS=Cryptococcus neoformans var. neoformans serotype D (strain JEC21 / ATCC MYA-565) OX=214684 GN=CNH02350 PE=4 SV=1
Q5KA97	Deoxyhypusine synthase, putative OS=Cryptococcus neoformans var. neoformans serotype D (strain JEC21 / ATCC MYA-565) OX=214684 GN=CNJ02480 PE=3 SV=2
Q5KKS1	DNAj protein, putative OS=Cryptococcus neoformans var. neoformans serotype D (strain JEC21 / ATCC MYA-565) OX=214684 GN=CNC02040 PE=3 SV=1
Q5KB94	O-methyltransferase, putative OS=Cryptococcus neoformans var. neoformans serotype D (strain JEC21 / ATCC MYA-565) OX=214684 GN=CNI03330 PE=3 SV=1
Q5KQ86	Holocytochrome c-type synthase OS=Cryptococcus neoformans var. neoformans serotype D (strain JEC21 / ATCC MYA-565) OX=214684 GN=CNA00150 PE=3 SV=1
P0CP58	Pescadillo homolog OS=Cryptococcus neoformans var. neoformans serotype D (strain JEC21 / ATCC MYA-565) OX=214684 GN=NOP7 PE=3 SV=1
Q5KMJ9	CAP64 gene product-related OS=Cryptococcus neoformans var. neoformans serotype D (strain JEC21 / ATCC MYA-565) OX=214684 GN=CNB01440 PE=4 SV=1
Q5KBG2	PWWP domain-containing protein OS=Cryptococcus neoformans var. neoformans serotype D (strain JEC21 / ATCC MYA-565) OX=214684 GN=CNI02650 PE=4 SV=1
P0CP36	Lysophospholipase NTE1 OS=Cryptococcus neoformans var. neoformans serotype D (strain JEC21 / ATCC MYA-565) OX=214684 GN=NTE1 PE=3 SV=1
Q5KL68	PWI domain-containing protein OS=Cryptococcus neoformans var. neoformans serotype D (strain JEC21 / ATCC MYA-565) OX=214684 GN=CNC00570 PE=4 SV=1
Q5K8N4	FAD dependent oxidoreductase domain-containing protein OS=Cryptococcus neoformans var. neoformans serotype D (strain JEC21 / ATCC MYA-565) OX=214684 GN=CNL05050 PE=4 SV=1
Q5KDQ5	Zinc finger protein 207, putative OS=Cryptococcus neoformans var. neoformans serotype D (strain JEC21 / ATCC MYA-565) OX=214684 GN=CNG03150 PE=4 SV=1
Q5KB20	Peptide hydrolase OS=Cryptococcus neoformans var. neoformans serotype D (strain JEC21 / ATCC MYA-565) OX=214684 GN=CNI04080 PE=3 SV=1
P0CM56	Probable O-acetyltransferase CAS1 OS=Cryptococcus neoformans var. neoformans serotype D (strain JEC21 / ATCC MYA-565) OX=214684 GN=CAS1 PE=3 SV=1
Q5KNH1	Cytoplasm protein, putative OS=Cryptococcus neoformans var. neoformans serotype D (strain JEC21 / ATCC MYA-565) OX=214684 GN=CNA06510 PE=3 SV=2
Q5KBT3	Pyridoxal phosphate homeostasis protein OS=Cryptococcus neoformans var. neoformans serotype D (strain JEC21 / ATCC MYA-565) OX=214684 GN=CNI01490 PE=3 SV=2
Q5KBS2	Spliceosomal protein DIB1 OS=Cryptococcus neoformans var. neoformans serotype D (strain JEC21 / ATCC MYA-565) OX=214684 GN=CNI01600 PE=3 SV=1
Q5KPI7	Translocon-associated protein subunit alpha OS=Cryptococcus neoformans var. neoformans serotype D (strain JEC21 / ATCC MYA-565) OX=214684 GN=CNA02660 PE=3 SV=1
A0A0S2M670	Trafficking protein particle complex subunit OS=Cryptococcus neoformans var. neoformans serotype D (strain JEC21 / ATCC MYA-565) OX=214684 GN=CNH02515 PE=3 SV=1
Q5K9Y9	Cytoplasm protein, putative OS=Cryptococcus neoformans var. neoformans serotype D (strain JEC21 / ATCC MYA-565) OX=214684 GN=CNK00220 PE=4 SV=1
Q5K8A2	Importin N-terminal domain-containing protein OS=Cryptococcus neoformans var. neoformans serotype D (strain JEC21 / ATCC MYA-565) OX=214684 GN=CNL06420 PE=4 SV=2
Q5KP00	Expressed protein OS=Cryptococcus neoformans var. neoformans serotype D (strain JEC21 / ATCC MYA-565) OX=214684 GN=CNA04710 PE=4 SV=2
Q5K7U2	J domain-containing protein OS=Cryptococcus neoformans var. neoformans serotype D (strain JEC21 / ATCC MYA-565) OX=214684 GN=CNM01270 PE=4 SV=2
Q5KF11	Splicing factor u2af-associated protein 2, putative OS=Cryptococcus neoformans var. neoformans serotype D (strain JEC21 / ATCC MYA-565) OX=214684 GN=CNF03490 PE=4 SV=2
Q5KMM8	Nucleoporin nup189, putative OS=Cryptococcus neoformans var. neoformans serotype D (strain JEC21 / ATCC MYA-565) OX=214684 GN=CNB01140 PE=3 SV=2
Q5KKH8	ATP dependent helicase, putative OS=Cryptococcus neoformans var. neoformans serotype D (strain JEC21 / ATCC MYA-565) OX=214684 GN=CNC02960 PE=3 SV=2
Q5KJ98	Expressed protein OS=Cryptococcus neoformans var. neoformans serotype D (strain JEC21 / ATCC MYA-565) OX=214684 GN=CND00120 PE=3 SV=2
Q5KFF7	Cleavage/polyadenylation specificity factor, putative OS=Cryptococcus neoformans var. neoformans serotype D (strain JEC21 / ATCC MYA-565) OX=214684 GN=CNF01910 PE=4 SV=1
Q5KJS1	Ribosomal large subunit biogenesis-related protein, putative OS=Cryptococcus neoformans var. neoformans serotype D (strain JEC21 / ATCC MYA-565) OX=214684 GN=CNC05560 PE=4 SV=1
Q5KB31	ADP-ribosylation factor, putative OS=Cryptococcus neoformans var. neoformans serotype D (strain JEC21 / ATCC MYA-565) OX=214684 GN=CNI03960 PE=3 SV=2
Q5KCU7	Arf-related protein (Arp), putative OS=Cryptococcus neoformans var. neoformans serotype D (strain JEC21 / ATCC MYA-565) OX=214684 GN=CNH02300 PE=3 SV=2
Q5KBP3	Uncharacterized protein OS=Cryptococcus neoformans var. neoformans serotype D (strain JEC21 / ATCC MYA-565) OX=214684 GN=CNI01890 PE=4 SV=1
Q5K7S5	Deoxyuridine 5'-triphosphate nucleotidohydrolase OS=Cryptococcus neoformans var. neoformans serotype D (strain JEC21 / ATCC MYA-565) OX=214684 GN=CNM01430 PE=3 SV=1
Q5KL10	HAD hydrolase OS=Cryptococcus neoformans var. neoformans serotype D (strain JEC21 / ATCC MYA-565) OX=214684 GN=CNC01170 PE=4 SV=1
Q5KJT0	X15341 cytochrome C oxidase subunit, putative OS=Cryptococcus neoformans var. neoformans serotype D (strain JEC21 / ATCC MYA-565) OX=214684 GN=CNC05480 PE=3 SV=1
P0CM44	Vacuolar protein-sorting protein BRO1 OS=Cryptococcus neoformans var. neoformans serotype D (strain JEC21 / ATCC MYA-565) OX=214684 GN=BRO1 PE=3 SV=1
Q5KEQ4	non-specific serine/threonine protein kinase OS=Cryptococcus neoformans var. neoformans serotype D (strain JEC21 / ATCC MYA-565) OX=214684 GN=CNF04650 PE=4 SV=2
Q5KI67	ATPase, putative OS=Cryptococcus neoformans var. neoformans serotype D (strain JEC21 / ATCC MYA-565) OX=214684 GN=CND04040 PE=3 SV=1
Q5KP01	Acetyl-CoA C-acyltransferase, putative OS=Cryptococcus neoformans var. neoformans serotype D (strain JEC21 / ATCC MYA-565) OX=214684 GN=CNA04700 PE=3 SV=1
Q5KES9	Expressed protein OS=Cryptococcus neoformans var. neoformans serotype D (strain JEC21 / ATCC MYA-565) OX=214684 GN=CNF04400 PE=4 SV=1
P0CP20	Glycylpeptide N-tetradecanoyltransferase OS=Cryptococcus neoformans var. neoformans serotype D (strain JEC21 / ATCC MYA-565) OX=214684 GN=CNN00080 PE=3 SV=1
Q5KDC6	Inhibitor I9 domain-containing protein OS=Cryptococcus neoformans var. neoformans serotype D (strain JEC21 / ATCC MYA-565) OX=214684 GN=CNG04470 PE=4 SV=1
Q5K777	Pseudouridylate synthase, putative OS=Cryptococcus neoformans var. neoformans serotype D (strain JEC21 / ATCC MYA-565) OX=214684 GN=CNN00820 PE=3 SV=2
Q5KIL7	hydroxyacylglutathione hydrolase OS=Cryptococcus neoformans var. neoformans serotype D (strain JEC21 / ATCC MYA-565) OX=214684 GN=CND02510 PE=3 SV=1
Q5KPH5	Peptide hydrolase OS=Cryptococcus neoformans var. neoformans serotype D (strain JEC21 / ATCC MYA-565) OX=214684 GN=CNA02780 PE=3 SV=1
Q5KJ55	NAD(P)H-hydrate epimerase OS=Cryptococcus neoformans var. neoformans serotype D (strain JEC21 / ATCC MYA-565) OX=214684 GN=CND00610 PE=3 SV=1
Q5KKI9	2-hydroxyacid dehydrogenase, putative OS=Cryptococcus neoformans var. neoformans serotype D (strain JEC21 / ATCC MYA-565) OX=214684 GN=CNC02850 PE=3 SV=1
Q5KAE9	Actin-related protein 2/3 complex subunit 3 OS=Cryptococcus neoformans var. neoformans serotype D (strain JEC21 / ATCC MYA-565) OX=214684 GN=CNJ01950 PE=3 SV=2
Q5KMJ6	1-(5-phosphoribosyl)-5-[(5-phosphoribosylamino)methylideneamino] imidazole-4-carboxamide isomerase OS=Cryptococcus neoformans var. neoformans serotype D (strain JEC21 / ATCC MYA-565) OX=214684 GN=CNB01460 PE=3 SV=1
Q5KES8	Uncharacterized protein OS=Cryptococcus neoformans var. neoformans serotype D (strain JEC21 / ATCC MYA-565) OX=214684 GN=CNF04410 PE=4 SV=2
Q5KFA7	Actin cytoskeleton-regulatory complex protein SLA1 OS=Cryptococcus neoformans var. neoformans serotype D (strain JEC21 / ATCC MYA-565) OX=214684 GN=CNF02400 PE=3 SV=1
Q5K9J5	FAS1 domain-containing protein OS=Cryptococcus neoformans var. neoformans serotype D (strain JEC21 / ATCC MYA-565) OX=214684 GN=CNK01730 PE=4 SV=1
Q5KGK6	ENTH domain-containing protein OS=Cryptococcus neoformans var. neoformans serotype D (strain JEC21 / ATCC MYA-565) OX=214684 GN=CNE03280 PE=3 SV=1
Q5KIU1	FAD dependent oxidoreductase domain-containing protein OS=Cryptococcus neoformans var. neoformans serotype D (strain JEC21 / ATCC MYA-565) OX=214684 GN=CND01760 PE=4 SV=1
Q5KNV6	Expressed protein OS=Cryptococcus neoformans var. neoformans serotype D (strain JEC21 / ATCC MYA-565) OX=214684 GN=CNA05160 PE=4 SV=1
Q5KAU2	UBC core domain-containing protein OS=Cryptococcus neoformans var. neoformans serotype D (strain JEC21 / ATCC MYA-565) OX=214684 GN=CNJ00500 PE=3 SV=2
Q5KDT6	Processing of 20S pre-rRNA-related protein, putative OS=Cryptococcus neoformans var. neoformans serotype D (strain JEC21 / ATCC MYA-565) OX=214684 GN=CNG02830 PE=3 SV=1
Q5KKX6	ER to Golgi transport-related protein, putative OS=Cryptococcus neoformans var. neoformans serotype D (strain JEC21 / ATCC MYA-565) OX=214684 GN=CNC01500 PE=4 SV=1
Q5K7B2	Glycine cleavage system H protein OS=Cryptococcus neoformans var. neoformans serotype D (strain JEC21 / ATCC MYA-565) OX=214684 GN=CNN00460 PE=3 SV=1
Q5KG97	UBX domain-containing protein OS=Cryptococcus neoformans var. neoformans serotype D (strain JEC21 / ATCC MYA-565) OX=214684 GN=CNE04380 PE=4 SV=2
Q5KHR9	RNA processing-related protein, putative OS=Cryptococcus neoformans var. neoformans serotype D (strain JEC21 / ATCC MYA-565) OX=214684 GN=CND05530 PE=4 SV=1
Q5KMC0	Nucleolus protein, putative OS=Cryptococcus neoformans var. neoformans serotype D (strain JEC21 / ATCC MYA-565) OX=214684 GN=CNB02220 PE=3 SV=1
Q5KGL6	Phosphopantothenate-cysteine ligase, putative OS=Cryptococcus neoformans var. neoformans serotype D (strain JEC21 / ATCC MYA-565) OX=214684 GN=CNE03180 PE=3 SV=1
Q5KI16	Bromo domain-containing protein OS=Cryptococcus neoformans var. neoformans serotype D (strain JEC21 / ATCC MYA-565) OX=214684 GN=CND04550 PE=3 SV=2
Q5K8Q5	ER lumen protein-retaining receptor OS=Cryptococcus neoformans var. neoformans serotype D (strain JEC21 / ATCC MYA-565) OX=214684 GN=CNL04850 PE=3 SV=1
Q5KD05	Uncharacterized protein OS=Cryptococcus neoformans var. neoformans serotype D (strain JEC21 / ATCC MYA-565) OX=214684 GN=CNH02860 PE=4 SV=1
Q5KGP8	Membrane insertase YidC/Oxa/ALB C-terminal domain-containing protein OS=Cryptococcus neoformans var. neoformans serotype D (strain JEC21 / ATCC MYA-565) OX=214684 GN=CNE02790 PE=3 SV=2
Q5K7Y0	Glucose-methanol-choline oxidoreductase N-terminal domain-containing protein OS=Cryptococcus neoformans var. neoformans serotype D (strain JEC21 / ATCC MYA-565) OX=214684 GN=CNM00900 PE=3 SV=1
Q5KE91	RWD domain-containing protein OS=Cryptococcus neoformans var. neoformans serotype D (strain JEC21 / ATCC MYA-565) OX=214684 GN=CNG01320 PE=4 SV=2
Q5KMG1	ATP-binding cassette (ABC) transporter, putative OS=Cryptococcus neoformans var. neoformans serotype D (strain JEC21 / ATCC MYA-565) OX=214684 GN=CNB01820 PE=4 SV=1
Q5KPR8	Uncharacterized protein OS=Cryptococcus neoformans var. neoformans serotype D (strain JEC21 / ATCC MYA-565) OX=214684 GN=CNA01780 PE=3 SV=2
Q5KIE7	Nucleoporin NSP1-like C-terminal domain-containing protein OS=Cryptococcus neoformans var. neoformans serotype D (strain JEC21 / ATCC MYA-565) OX=214684 GN=CND03230 PE=3 SV=1
Q5KGI6	alpha-amylase OS=Cryptococcus neoformans var. neoformans serotype D (strain JEC21 / ATCC MYA-565) OX=214684 GN=CNE03480 PE=3 SV=1
Q5KKC7	GTP-binding protein, putative OS=Cryptococcus neoformans var. neoformans serotype D (strain JEC21 / ATCC MYA-565) OX=214684 GN=CNC03480 PE=4 SV=1
Q5KKZ9	U4/U6.U5 tri-snRNP-associated protein 2 OS=Cryptococcus neoformans var. neoformans serotype D (strain JEC21 / ATCC MYA-565) OX=214684 GN=CNC01280 PE=4 SV=1
Q5KDU9	t-SNARE coiled-coil homology domain-containing protein OS=Cryptococcus neoformans var. neoformans serotype D (strain JEC21 / ATCC MYA-565) OX=214684 GN=CNG02710 PE=3 SV=2
Q5KBR9	aminoacyl-tRNA hydrolase OS=Cryptococcus neoformans var. neoformans serotype D (strain JEC21 / ATCC MYA-565) OX=214684 GN=CNI01630 PE=4 SV=1
Q5KIE5	Transcription factor CBF/NF-Y/archaeal histone domain-containing protein OS=Cryptococcus neoformans var. neoformans serotype D (strain JEC21 / ATCC MYA-565) OX=214684 GN=CND03250 PE=4 SV=1
Q5KB24	VHS domain-containing protein OS=Cryptococcus neoformans var. neoformans serotype D (strain JEC21 / ATCC MYA-565) OX=214684 GN=CNI04040 PE=4 SV=1
Q5KL56	Ribosomal protein L37 OS=Cryptococcus neoformans var. neoformans serotype D (strain JEC21 / ATCC MYA-565) OX=214684 GN=CNC00700 PE=3 SV=1
Q5KC92	Expressed protein OS=Cryptococcus neoformans var. neoformans serotype D (strain JEC21 / ATCC MYA-565) OX=214684 GN=CNH00200 PE=3 SV=2
Q5KLW2	Protein BCP1 OS=Cryptococcus neoformans var. neoformans serotype D (strain JEC21 / ATCC MYA-565) OX=214684 GN=CNB03850 PE=3 SV=2
Q5K939	Prephenate dehydrogenase [NADP(+)] OS=Cryptococcus neoformans var. neoformans serotype D (strain JEC21 / ATCC MYA-565) OX=214684 GN=CNK03330 PE=3 SV=1
Q5KGS9	Vacuolar membrane protein, putative OS=Cryptococcus neoformans var. neoformans serotype D (strain JEC21 / ATCC MYA-565) OX=214684 GN=CNE02470 PE=3 SV=1
Q5KAW3	DDT domain-containing protein OS=Cryptococcus neoformans var. neoformans serotype D (strain JEC21 / ATCC MYA-565) OX=214684 GN=CNJ00250 PE=4 SV=2
Q5K754	RNA cytidine acetyltransferase OS=Cryptococcus neoformans var. neoformans serotype D (strain JEC21 / ATCC MYA-565) OX=214684 GN=NAT10 PE=3 SV=1
Q5KNW6	Acetyl-Coenzyme A acyltransferase 2, putative OS=Cryptococcus neoformans var. neoformans serotype D (strain JEC21 / ATCC MYA-565) OX=214684 GN=CNA05060 PE=3 SV=1
Q5KKX8	DUF1479 domain protein OS=Cryptococcus neoformans var. neoformans serotype D (strain JEC21 / ATCC MYA-565) OX=214684 GN=CNC01480 PE=4 SV=1
Q5KP11	Single-stranded DNA binding protein, putative OS=Cryptococcus neoformans var. neoformans serotype D (strain JEC21 / ATCC MYA-565) OX=214684 GN=CNA04600 PE=4 SV=1
Q5KIL5	C3H1-type domain-containing protein OS=Cryptococcus neoformans var. neoformans serotype D (strain JEC21 / ATCC MYA-565) OX=214684 GN=CND02530 PE=4 SV=1
Q5K9L0	60S ribosomal export protein NMD3 OS=Cryptococcus neoformans var. neoformans serotype D (strain JEC21 / ATCC MYA-565) OX=214684 GN=CNK01600 PE=3 SV=1
Q5KM80	Structural maintenance of chromosomes protein OS=Cryptococcus neoformans var. neoformans serotype D (strain JEC21 / ATCC MYA-565) OX=214684 GN=CNB02640 PE=3 SV=2
Q5KCY7	H-sco1, putative OS=Cryptococcus neoformans var. neoformans serotype D (strain JEC21 / ATCC MYA-565) OX=214684 GN=CNH02680 PE=3 SV=1
Q5KP23	NECAP PHear domain-containing protein OS=Cryptococcus neoformans var. neoformans serotype D (strain JEC21 / ATCC MYA-565) OX=214684 GN=CNA04470 PE=4 SV=1
Q5KNW3	eIF-2B GDP-GTP exchange factor subunit epsilon OS=Cryptococcus neoformans var. neoformans serotype D (strain JEC21 / ATCC MYA-565) OX=214684 GN=CNA05090 PE=3 SV=1
Q5KC49	DNA-binding protein OS=Cryptococcus neoformans var. neoformans serotype D (strain JEC21 / ATCC MYA-565) OX=214684 GN=CNI00250 PE=4 SV=1
Q5KKN0	Expressed protein OS=Cryptococcus neoformans var. neoformans serotype D (strain JEC21 / ATCC MYA-565) OX=214684 GN=CNC02460 PE=4 SV=1
Q5K935	Expressed protein OS=Cryptococcus neoformans var. neoformans serotype D (strain JEC21 / ATCC MYA-565) OX=214684 GN=CNK03370 PE=3 SV=1
Q5KE09	Mitotic spindle assembly-related protein, putative OS=Cryptococcus neoformans var. neoformans serotype D (strain JEC21 / ATCC MYA-565) OX=214684 GN=CNG02140 PE=3 SV=2
Q5K7A2	YCII-related domain-containing protein OS=Cryptococcus neoformans var. neoformans serotype D (strain JEC21 / ATCC MYA-565) OX=214684 GN=CNN00560 PE=4 SV=1
Q5KJD8	Uncharacterized protein OS=Cryptococcus neoformans var. neoformans serotype D (strain JEC21 / ATCC MYA-565) OX=214684 GN=CNC06890 PE=4 SV=2
Q5KI10	Ribosomal protein, putative OS=Cryptococcus neoformans var. neoformans serotype D (strain JEC21 / ATCC MYA-565) OX=214684 GN=CND04600 PE=3 SV=1
Q5KKI4	Phosphatase activator, putative OS=Cryptococcus neoformans var. neoformans serotype D (strain JEC21 / ATCC MYA-565) OX=214684 GN=CNC02890 PE=4 SV=2
Q5KJ00	Prefoldin subunit 3 OS=Cryptococcus neoformans var. neoformans serotype D (strain JEC21 / ATCC MYA-565) OX=214684 GN=CND01150 PE=3 SV=1
Q5KIN2	Tubulin-specific chaperone A OS=Cryptococcus neoformans var. neoformans serotype D (strain JEC21 / ATCC MYA-565) OX=214684 GN=CND02360 PE=3 SV=2
Q5KD76	Acireductone dioxygenase OS=Cryptococcus neoformans var. neoformans serotype D (strain JEC21 / ATCC MYA-565) OX=214684 GN=ADI1 PE=3 SV=2
Q5KFS1	Ubiquitin-activating enzyme E1-like OS=Cryptococcus neoformans var. neoformans serotype D (strain JEC21 / ATCC MYA-565) OX=214684 GN=CNF00770 PE=3 SV=1
Q5KP04	Expressed protein OS=Cryptococcus neoformans var. neoformans serotype D (strain JEC21 / ATCC MYA-565) OX=214684 GN=CNA04670 PE=4 SV=1
Q5K726	ATP-dependent Clp protease proteolytic subunit OS=Cryptococcus neoformans var. neoformans serotype D (strain JEC21 / ATCC MYA-565) OX=214684 GN=CNN01350 PE=3 SV=1
P0CM26	Histone chaperone ASF1 OS=Cryptococcus neoformans var. neoformans serotype D (strain JEC21 / ATCC MYA-565) OX=214684 GN=ASF1 PE=3 SV=1
Q5KAL7	Periodic tryptophan protein 1 OS=Cryptococcus neoformans var. neoformans serotype D (strain JEC21 / ATCC MYA-565) OX=214684 GN=CNJ01250 PE=4 SV=1
Q5KK61	phosphoribosylglycinamide formyltransferase 1 OS=Cryptococcus neoformans var. neoformans serotype D (strain JEC21 / ATCC MYA-565) OX=214684 GN=CNC04140 PE=3 SV=2
Q5KJH2	C3H1-type domain-containing protein OS=Cryptococcus neoformans var. neoformans serotype D (strain JEC21 / ATCC MYA-565) OX=214684 GN=CNC06560 PE=4 SV=1
Q5KDI8	RRM domain-containing protein OS=Cryptococcus neoformans var. neoformans serotype D (strain JEC21 / ATCC MYA-565) OX=214684 GN=CNG03830 PE=4 SV=2
Q5KJR2	Expressed protein OS=Cryptococcus neoformans var. neoformans serotype D (strain JEC21 / ATCC MYA-565) OX=214684 GN=CNC05640 PE=4 SV=1
Q5KNC3	DNA repair protein RAD51 homolog OS=Cryptococcus neoformans var. neoformans serotype D (strain JEC21 / ATCC MYA-565) OX=214684 GN=CNA06990 PE=3 SV=2
Q5K8Z7	Uncharacterized protein OS=Cryptococcus neoformans var. neoformans serotype D (strain JEC21 / ATCC MYA-565) OX=214684 GN=CNL03920 PE=4 SV=2
Q5KBR8	Acetyltransferase, putative OS=Cryptococcus neoformans var. neoformans serotype D (strain JEC21 / ATCC MYA-565) OX=214684 GN=CNI01640 PE=4 SV=1
Q5KK40	Aminomethyltransferase OS=Cryptococcus neoformans var. neoformans serotype D (strain JEC21 / ATCC MYA-565) OX=214684 GN=CNC04350 PE=3 SV=1
Q5KPJ8	Nuclease I OS=Cryptococcus neoformans var. neoformans serotype D (strain JEC21 / ATCC MYA-565) OX=214684 GN=CNA02540 PE=3 SV=1
A0A0S2M5M9	Thioredoxin-like fold domain-containing protein OS=Cryptococcus neoformans var. neoformans serotype D (strain JEC21 / ATCC MYA-565) OX=214684 GN=CNF02715 PE=4 SV=1
Q5KLL0	Cytoplasm protein, putative OS=Cryptococcus neoformans var. neoformans serotype D (strain JEC21 / ATCC MYA-565) OX=214684 GN=CNB04890 PE=4 SV=2
Q5KIJ3	Delta-12 fatty acid desaturase, putative OS=Cryptococcus neoformans var. neoformans serotype D (strain JEC21 / ATCC MYA-565) OX=214684 GN=CND02750 PE=4 SV=1
Q5KBZ8	Phosphoglycerate mutase OS=Cryptococcus neoformans var. neoformans serotype D (strain JEC21 / ATCC MYA-565) OX=214684 GN=CNI00820 PE=4 SV=1
Q5KKG7	Ribosomal protein OS=Cryptococcus neoformans var. neoformans serotype D (strain JEC21 / ATCC MYA-565) OX=214684 GN=CNC03070 PE=3 SV=2
Q5KFQ2	Holocytochrome c-type synthase OS=Cryptococcus neoformans var. neoformans serotype D (strain JEC21 / ATCC MYA-565) OX=214684 GN=CNF00970 PE=3 SV=1
Q5KIT1	Phospholipid transporter, putative OS=Cryptococcus neoformans var. neoformans serotype D (strain JEC21 / ATCC MYA-565) OX=214684 GN=CND01860 PE=4 SV=1
Q5KEQ7	Aminotransferase class I/classII domain-containing protein OS=Cryptococcus neoformans var. neoformans serotype D (strain JEC21 / ATCC MYA-565) OX=214684 GN=CNF04620 PE=4 SV=1
Q5KM48	Mitochondrial ribosomal protein L23, putative OS=Cryptococcus neoformans var. neoformans serotype D (strain JEC21 / ATCC MYA-565) OX=214684 GN=CNB03010 PE=3 SV=1
Q5KDN4	alpha-1,2-Mannosidase OS=Cryptococcus neoformans var. neoformans serotype D (strain JEC21 / ATCC MYA-565) OX=214684 GN=CNG03330 PE=3 SV=1
Q5KAY7	Uncharacterized protein OS=Cryptococcus neoformans var. neoformans serotype D (strain JEC21 / ATCC MYA-565) OX=214684 GN=CNI04420 PE=4 SV=1
Q5KPZ5	Pre-mRNA splicing factor, putative OS=Cryptococcus neoformans var. neoformans serotype D (strain JEC21 / ATCC MYA-565) OX=214684 GN=CNA01020 PE=4 SV=1
Q5K729	Uncharacterized protein OS=Cryptococcus neoformans var. neoformans serotype D (strain JEC21 / ATCC MYA-565) OX=214684 GN=CNN01320 PE=4 SV=2
Q5KDX8	ribose-phosphate diphosphokinase OS=Cryptococcus neoformans var. neoformans serotype D (strain JEC21 / ATCC MYA-565) OX=214684 GN=CNG02440 PE=3 SV=2
Q5KBL3	Translational machinery component OS=Cryptococcus neoformans var. neoformans serotype D (strain JEC21 / ATCC MYA-565) OX=214684 GN=CNI02150 PE=3 SV=1
Q5KJE2	Myo-inositol 2-dehydrogenase OS=Cryptococcus neoformans var. neoformans serotype D (strain JEC21 / ATCC MYA-565) OX=214684 GN=CNC06850 PE=4 SV=1
Q5KAE4	Nucleolar essential protein 1, putative OS=Cryptococcus neoformans var. neoformans serotype D (strain JEC21 / ATCC MYA-565) OX=214684 GN=CNJ01990 PE=3 SV=1
Q5KF54	Serine/threonine protein kinase FSK, putative OS=Cryptococcus neoformans var. neoformans serotype D (strain JEC21 / ATCC MYA-565) OX=214684 GN=CNF02940 PE=4 SV=1
Q5KCC1	CDP-diacylglycerol-inositol 3-phosphatidyltransferase, putative OS=Cryptococcus neoformans var. neoformans serotype D (strain JEC21 / ATCC MYA-565) OX=214684 GN=CNH00510 PE=3 SV=2
Q5KG39	J domain-containing protein OS=Cryptococcus neoformans var. neoformans serotype D (strain JEC21 / ATCC MYA-565) OX=214684 GN=CNE04970 PE=4 SV=1
P0CN28	tRNA-dihydrouridine(47) synthase [NAD(P)(+)] OS=Cryptococcus neoformans var. neoformans serotype D (strain JEC21 / ATCC MYA-565) OX=214684 GN=DUS3 PE=3 SV=1
Q5KNI8	sulfiredoxin OS=Cryptococcus neoformans var. neoformans serotype D (strain JEC21 / ATCC MYA-565) OX=214684 GN=CNA06340 PE=3 SV=2
Q5K932	Protein N-terminal asparagine amidohydrolase, putative OS=Cryptococcus neoformans var. neoformans serotype D (strain JEC21 / ATCC MYA-565) OX=214684 GN=CNK03410 PE=4 SV=1
P0CR62	Sorting nexin-4 OS=Cryptococcus neoformans var. neoformans serotype D (strain JEC21 / ATCC MYA-565) OX=214684 GN=SNX4 PE=3 SV=1
Q5KB79	ubiquitinyl hydrolase 1 OS=Cryptococcus neoformans var. neoformans serotype D (strain JEC21 / ATCC MYA-565) OX=214684 GN=CNI03470 PE=4 SV=1
Q5KER8	Sugar phosphate phosphatase OS=Cryptococcus neoformans var. neoformans serotype D (strain JEC21 / ATCC MYA-565) OX=214684 GN=CNF04510 PE=3 SV=1
Q5KMB8	Tetratricopeptide repeat protein 39B OS=Cryptococcus neoformans var. neoformans serotype D (strain JEC21 / ATCC MYA-565) OX=214684 GN=CNB02240 PE=4 SV=1
Q5KJW8	RNA binding protein, putative OS=Cryptococcus neoformans var. neoformans serotype D (strain JEC21 / ATCC MYA-565) OX=214684 GN=CNC05100 PE=4 SV=1
Q5KHN6	polynucleotide adenylyltransferase OS=Cryptococcus neoformans var. neoformans serotype D (strain JEC21 / ATCC MYA-565) OX=214684 GN=CND05850 PE=3 SV=1
P0CQ64	Pre-mRNA-splicing factor CWC24 OS=Cryptococcus neoformans var. neoformans serotype D (strain JEC21 / ATCC MYA-565) OX=214684 GN=CWC24 PE=3 SV=1
P0CO78	Mitochondrial Rho GTPase 1 OS=Cryptococcus neoformans var. neoformans serotype D (strain JEC21 / ATCC MYA-565) OX=214684 GN=GEM1 PE=3 SV=1
Q5KFN5	Small ribosomal subunit protein mS41 OS=Cryptococcus neoformans var. neoformans serotype D (strain JEC21 / ATCC MYA-565) OX=214684 GN=CNF01150 PE=3 SV=2
Q5KH69	Expressed protein OS=Cryptococcus neoformans var. neoformans serotype D (strain JEC21 / ATCC MYA-565) OX=214684 GN=CNE01060 PE=4 SV=2
Q5KKV3	eIF-2B GDP-GTP exchange factor subunit alpha OS=Cryptococcus neoformans var. neoformans serotype D (strain JEC21 / ATCC MYA-565) OX=214684 GN=CNC01730 PE=3 SV=1
Q5KLQ1	Carboxypeptidase s, putative OS=Cryptococcus neoformans var. neoformans serotype D (strain JEC21 / ATCC MYA-565) OX=214684 GN=CNB04480 PE=3 SV=1
P0CM46	pH-response regulator protein palA/RIM20 OS=Cryptococcus neoformans var. neoformans serotype D (strain JEC21 / ATCC MYA-565) OX=214684 GN=RIM20 PE=3 SV=1
Q5KEQ2	Nucleoporin family protein OS=Cryptococcus neoformans var. neoformans serotype D (strain JEC21 / ATCC MYA-565) OX=214684 GN=CNF04670 PE=4 SV=1
Q5KGH5	Hemolysin, putative OS=Cryptococcus neoformans var. neoformans serotype D (strain JEC21 / ATCC MYA-565) OX=214684 GN=CNE03590 PE=4 SV=1
Q5KMN7	Small-subunit processome Utp12 domain-containing protein OS=Cryptococcus neoformans var. neoformans serotype D (strain JEC21 / ATCC MYA-565) OX=214684 GN=CNB01050 PE=4 SV=1
Q5KD12	EF-hand calcium-binding protein, Caltractin-cdc31 subfamily, putative OS=Cryptococcus neoformans var. neoformans serotype D (strain JEC21 / ATCC MYA-565) OX=214684 GN=CNH02930 PE=4 SV=1
Q5KEW9	Mitochondrial fusion protein OS=Cryptococcus neoformans var. neoformans serotype D (strain JEC21 / ATCC MYA-565) OX=214684 GN=CNF03940 PE=4 SV=1
Q5KFN0	Heme oxygenase 2, putative OS=Cryptococcus neoformans var. neoformans serotype D (strain JEC21 / ATCC MYA-565) OX=214684 GN=CNF01200 PE=4 SV=1
Q5KJL2	Riboflavin synthase, putative OS=Cryptococcus neoformans var. neoformans serotype D (strain JEC21 / ATCC MYA-565) OX=214684 GN=CNC06150 PE=4 SV=1
Q5KAZ3	Lectin, putative OS=Cryptococcus neoformans var. neoformans serotype D (strain JEC21 / ATCC MYA-565) OX=214684 GN=CNI04370 PE=4 SV=1
Q5KB73	Signal transducer, putative OS=Cryptococcus neoformans var. neoformans serotype D (strain JEC21 / ATCC MYA-565) OX=214684 GN=CNI03540 PE=4 SV=2
P0CN06	Defective in cullin neddylation protein 1 OS=Cryptococcus neoformans var. neoformans serotype D (strain JEC21 / ATCC MYA-565) OX=214684 GN=DCN1 PE=3 SV=1
Q5K8P2	Homoserine O-acetyltransferase, putative OS=Cryptococcus neoformans var. neoformans serotype D (strain JEC21 / ATCC MYA-565) OX=214684 GN=CNL04980 PE=3 SV=2
P0CN40	Methylthioribose-1-phosphate isomerase OS=Cryptococcus neoformans var. neoformans serotype D (strain JEC21 / ATCC MYA-565) OX=214684 GN=MRI1 PE=3 SV=1
Q5KLE1	Dolichyl-diphosphooligosaccharide-protein glycotransferase, putative OS=Cryptococcus neoformans var. neoformans serotype D (strain JEC21 / ATCC MYA-565) OX=214684 GN=CNB05600 PE=3 SV=1
Q5KAG8	Mannose-6-phosphate isomerase OS=Cryptococcus neoformans var. neoformans serotype D (strain JEC21 / ATCC MYA-565) OX=214684 GN=CNJ01750 PE=3 SV=1
Q5KQ97	Calcium-binding protein, putative OS=Cryptococcus neoformans var. neoformans serotype D (strain JEC21 / ATCC MYA-565) OX=214684 GN=CNA00040 PE=4 SV=2
Q5K9C8	Nudix hydrolase domain-containing protein OS=Cryptococcus neoformans var. neoformans serotype D (strain JEC21 / ATCC MYA-565) OX=214684 GN=CNK02400 PE=4 SV=1
Q5KI34	BHLH domain-containing protein OS=Cryptococcus neoformans var. neoformans serotype D (strain JEC21 / ATCC MYA-565) OX=214684 GN=CND04370 PE=4 SV=2
Q5KNX8	Small ribosomal subunit protein mS29 OS=Cryptococcus neoformans var. neoformans serotype D (strain JEC21 / ATCC MYA-565) OX=214684 GN=CNA04940 PE=3 SV=1
Q5KAR5	GDP/GTP exchange factor Sec2 N-terminal domain-containing protein OS=Cryptococcus neoformans var. neoformans serotype D (strain JEC21 / ATCC MYA-565) OX=214684 GN=CNJ00770 PE=4 SV=1
Q5KCJ6	Caprin-1 dimerization domain-containing protein OS=Cryptococcus neoformans var. neoformans serotype D (strain JEC21 / ATCC MYA-565) OX=214684 GN=CNH01250 PE=4 SV=1
Q5KCE8	Activator 1 41 kDa subunit, putative OS=Cryptococcus neoformans var. neoformans serotype D (strain JEC21 / ATCC MYA-565) OX=214684 GN=CNH00770 PE=3 SV=1
Q5KCZ4	Serine/threonine-protein phosphatase 2A 56 kDa regulatory subunit OS=Cryptococcus neoformans var. neoformans serotype D (strain JEC21 / ATCC MYA-565) OX=214684 GN=CNH02750 PE=3 SV=1
Q5KNL6	Uncharacterized protein OS=Cryptococcus neoformans var. neoformans serotype D (strain JEC21 / ATCC MYA-565) OX=214684 GN=CNA06060 PE=4 SV=1
Q5KBG5	Mitochondrial import inner membrane translocase subunit tim17, putative OS=Cryptococcus neoformans var. neoformans serotype D (strain JEC21 / ATCC MYA-565) OX=214684 GN=CNI02620 PE=4 SV=1
A0A0S2M685	SH3 domain-containing protein OS=Cryptococcus neoformans var. neoformans serotype D (strain JEC21 / ATCC MYA-565) OX=214684 GN=CNH01545 PE=3 SV=1
Q5KCL2	Prefoldin beta subunit OS=Cryptococcus neoformans var. neoformans serotype D (strain JEC21 / ATCC MYA-565) OX=214684 GN=CNH01410 PE=3 SV=2
Q5KNK5	Cystathionine beta-synthase, putative OS=Cryptococcus neoformans var. neoformans serotype D (strain JEC21 / ATCC MYA-565) OX=214684 GN=CNA06170 PE=4 SV=1
Q5KD10	Malate synthase OS=Cryptococcus neoformans var. neoformans serotype D (strain JEC21 / ATCC MYA-565) OX=214684 GN=CNH02910 PE=3 SV=1
Q5K7V7	Uncharacterized protein OS=Cryptococcus neoformans var. neoformans serotype D (strain JEC21 / ATCC MYA-565) OX=214684 GN=CNM01130 PE=3 SV=1
Q5KPB3	CBS domain-containing protein OS=Cryptococcus neoformans var. neoformans serotype D (strain JEC21 / ATCC MYA-565) OX=214684 GN=CNA03430 PE=4 SV=1
Q5KBP2	tRNA (guanine(37)-N1)-methyltransferase OS=Cryptococcus neoformans var. neoformans serotype D (strain JEC21 / ATCC MYA-565) OX=214684 GN=TRM5 PE=3 SV=1
Q5KFQ7	Mannosyltransferase OS=Cryptococcus neoformans var. neoformans serotype D (strain JEC21 / ATCC MYA-565) OX=214684 GN=CNF00920 PE=3 SV=1
Q5KP66	Nucleus protein, putative OS=Cryptococcus neoformans var. neoformans serotype D (strain JEC21 / ATCC MYA-565) OX=214684 GN=CNA04020 PE=4 SV=1
Q5KA01	Ubiquitin-specific protease, putative OS=Cryptococcus neoformans var. neoformans serotype D (strain JEC21 / ATCC MYA-565) OX=214684 GN=CNK00100 PE=4 SV=2
Q5KPJ7	isopentenyl-diphosphate Delta-isomerase OS=Cryptococcus neoformans var. neoformans serotype D (strain JEC21 / ATCC MYA-565) OX=214684 GN=CNA02550 PE=3 SV=1
Q5KEJ2	Opsin 1, putative OS=Cryptococcus neoformans var. neoformans serotype D (strain JEC21 / ATCC MYA-565) OX=214684 GN=CNG00350 PE=3 SV=1
Q5KK31	Ribosomal chaperone, putative OS=Cryptococcus neoformans var. neoformans serotype D (strain JEC21 / ATCC MYA-565) OX=214684 GN=CNC04440 PE=4 SV=2
Q5K8P0	Nicotinate phosphoribosyltransferase OS=Cryptococcus neoformans var. neoformans serotype D (strain JEC21 / ATCC MYA-565) OX=214684 GN=CNL05000 PE=3 SV=1
Q5KF09	Mitochondrion protein, putative OS=Cryptococcus neoformans var. neoformans serotype D (strain JEC21 / ATCC MYA-565) OX=214684 GN=CNF03510 PE=4 SV=2
Q5KFC6	Mitochondrion protein, putative OS=Cryptococcus neoformans var. neoformans serotype D (strain JEC21 / ATCC MYA-565) OX=214684 GN=CNF02220 PE=4 SV=2
Q5KEN7	Ribosome biogenesis protein UTP30 OS=Cryptococcus neoformans var. neoformans serotype D (strain JEC21 / ATCC MYA-565) OX=214684 GN=CNF04820 PE=4 SV=1
Q5KDY4	DNA replication licensing factor MCM2 OS=Cryptococcus neoformans var. neoformans serotype D (strain JEC21 / ATCC MYA-565) OX=214684 GN=CNG02380 PE=3 SV=1
Q5KK71	Folic acid synthesis protein fol1 OS=Cryptococcus neoformans var. neoformans serotype D (strain JEC21 / ATCC MYA-565) OX=214684 GN=CNC04040 PE=3 SV=1
Q5KNH9	Cytosolic small ribosomal subunit protein, putative OS=Cryptococcus neoformans var. neoformans serotype D (strain JEC21 / ATCC MYA-565) OX=214684 GN=CNA06430 PE=3 SV=1
Q5KHN9	DNA-directed RNA polymerase OS=Cryptococcus neoformans var. neoformans serotype D (strain JEC21 / ATCC MYA-565) OX=214684 GN=CND05820 PE=3 SV=2
Q5KPW3	Cytoplasm protein, putative OS=Cryptococcus neoformans var. neoformans serotype D (strain JEC21 / ATCC MYA-565) OX=214684 GN=CNA01340 PE=4 SV=1
Q5K8L2	AY086643 putativepod-specific dehydrogenase SAC25, putative OS=Cryptococcus neoformans var. neoformans serotype D (strain JEC21 / ATCC MYA-565) OX=214684 GN=CNL05270 PE=4 SV=1
Q5K8D6	Eukaryotic translation initiation factor 2B, subunit 2, putative OS=Cryptococcus neoformans var. neoformans serotype D (strain JEC21 / ATCC MYA-565) OX=214684 GN=CNL06080 PE=3 SV=1
Q5KP18	Cytochrome c oxidase assembly factor 3 OS=Cryptococcus neoformans var. neoformans serotype D (strain JEC21 / ATCC MYA-565) OX=214684 GN=CNA04520 PE=3 SV=1
P0CS28	Autophagy-related protein 18 OS=Cryptococcus neoformans var. neoformans serotype D (strain JEC21 / ATCC MYA-565) OX=214684 GN=ATG18 PE=3 SV=1
Q5KFR5	SH3 domain-containing protein OS=Cryptococcus neoformans var. neoformans serotype D (strain JEC21 / ATCC MYA-565) OX=214684 GN=CNF00830 PE=3 SV=1
Q5KM77	DNA binding protein Ncp1, putative OS=Cryptococcus neoformans var. neoformans serotype D (strain JEC21 / ATCC MYA-565) OX=214684 GN=CNB02670 PE=4 SV=1
Q5KDD4	WD repeat protein, putative OS=Cryptococcus neoformans var. neoformans serotype D (strain JEC21 / ATCC MYA-565) OX=214684 GN=CNG04380 PE=3 SV=1
Q5K7N6	NADH dehydrogenase [ubiquinone] iron-sulfur protein 4, mitochondrial OS=Cryptococcus neoformans var. neoformans serotype D (strain JEC21 / ATCC MYA-565) OX=214684 GN=CNM01810 PE=3 SV=1
P0CN68	Hsp70 nucleotide exchange factor FES1 OS=Cryptococcus neoformans var. neoformans serotype D (strain JEC21 / ATCC MYA-565) OX=214684 GN=FES1 PE=3 SV=1
Q5KCH8	pyridoxal 5'-phosphate synthase OS=Cryptococcus neoformans var. neoformans serotype D (strain JEC21 / ATCC MYA-565) OX=214684 GN=CNH01070 PE=3 SV=1
P0CR76	RNA polymerase II subunit A C-terminal domain phosphatase SSU72 OS=Cryptococcus neoformans var. neoformans serotype D (strain JEC21 / ATCC MYA-565) OX=214684 GN=SSU72 PE=3 SV=1
P0CQ78	ATP-dependent RNA helicase DBP3 OS=Cryptococcus neoformans var. neoformans serotype D (strain JEC21 / ATCC MYA-565) OX=214684 GN=DBP3 PE=3 SV=1
Q5KKI5	Small ribosomal subunit protein mS35 OS=Cryptococcus neoformans var. neoformans serotype D (strain JEC21 / ATCC MYA-565) OX=214684 GN=CNC02880 PE=3 SV=1
Q5KMX1	Serine/threonine kinase receptor associated protein, putative OS=Cryptococcus neoformans var. neoformans serotype D (strain JEC21 / ATCC MYA-565) OX=214684 GN=CNB00210 PE=4 SV=1
Q5K8Y6	Bud site selection-related protein, putative OS=Cryptococcus neoformans var. neoformans serotype D (strain JEC21 / ATCC MYA-565) OX=214684 GN=CNL04040 PE=3 SV=1
Q5K707	Acyl-CoA oxidase, putative OS=Cryptococcus neoformans var. neoformans serotype D (strain JEC21 / ATCC MYA-565) OX=214684 GN=CNN01550 PE=3 SV=1
Q5KN27	40S ribosomal protein S30 OS=Cryptococcus neoformans var. neoformans serotype D (strain JEC21 / ATCC MYA-565) OX=214684 GN=CNA07960 PE=3 SV=1
Q5KIP5	Short-chain dehydrogenase/reductase SDR OS=Cryptococcus neoformans var. neoformans serotype D (strain JEC21 / ATCC MYA-565) OX=214684 GN=CND02230 PE=3 SV=1
Q5KNE2	CAP64 gene product-related OS=Cryptococcus neoformans var. neoformans serotype D (strain JEC21 / ATCC MYA-565) OX=214684 GN=CNA06800 PE=4 SV=1
Q5K882	Enhancer of mRNA-decapping protein 4 OS=Cryptococcus neoformans var. neoformans serotype D (strain JEC21 / ATCC MYA-565) OX=214684 GN=CNL06610 PE=4 SV=2
Q5KBN0	Phospholipid/glycerol acyltransferase domain-containing protein OS=Cryptococcus neoformans var. neoformans serotype D (strain JEC21 / ATCC MYA-565) OX=214684 GN=CNI02010 PE=4 SV=1
Q5KKN7	Pre-mRNA splicing factor, putative OS=Cryptococcus neoformans var. neoformans serotype D (strain JEC21 / ATCC MYA-565) OX=214684 GN=CNC02390 PE=4 SV=1
Q5KIC7	Expressed protein OS=Cryptococcus neoformans var. neoformans serotype D (strain JEC21 / ATCC MYA-565) OX=214684 GN=CND03440 PE=4 SV=1
Q5KH99	Plasma membrane protein, putative OS=Cryptococcus neoformans var. neoformans serotype D (strain JEC21 / ATCC MYA-565) OX=214684 GN=CNE00770 PE=4 SV=2
Q5KLL5	Aerobic respiration-related protein, putative OS=Cryptococcus neoformans var. neoformans serotype D (strain JEC21 / ATCC MYA-565) OX=214684 GN=CNB04840 PE=3 SV=2
Q5KJE3	Serine/threonine-protein phosphatase OS=Cryptococcus neoformans var. neoformans serotype D (strain JEC21 / ATCC MYA-565) OX=214684 GN=CNC06840 PE=3 SV=1
Q5K8H3	ARF GTPase activator, putative OS=Cryptococcus neoformans var. neoformans serotype D (strain JEC21 / ATCC MYA-565) OX=214684 GN=CNL05690 PE=4 SV=1
Q5KPL5	Saccharopine dehydrogenase (NADP+, L-glutamate-forming), putative OS=Cryptococcus neoformans var. neoformans serotype D (strain JEC21 / ATCC MYA-565) OX=214684 GN=CNA02370 PE=3 SV=1
Q5K778	ER to Golgi transport-related protein, putative OS=Cryptococcus neoformans var. neoformans serotype D (strain JEC21 / ATCC MYA-565) OX=214684 GN=CNN00810 PE=4 SV=1
Q5KKZ0	tRNA pseudouridine(55) synthase OS=Cryptococcus neoformans var. neoformans serotype D (strain JEC21 / ATCC MYA-565) OX=214684 GN=CNC01370 PE=3 SV=1
Q5KDH9	Endoplasmic oxidoreductin 1 OS=Cryptococcus neoformans var. neoformans serotype D (strain JEC21 / ATCC MYA-565) OX=214684 GN=CNG03920 PE=3 SV=1
Q5KKJ7	Expressed protein OS=Cryptococcus neoformans var. neoformans serotype D (strain JEC21 / ATCC MYA-565) OX=214684 GN=CNC02770 PE=3 SV=1
Q5KHQ8	Nucleolar GTP-binding protein 2 OS=Cryptococcus neoformans var. neoformans serotype D (strain JEC21 / ATCC MYA-565) OX=214684 GN=CND05640 PE=3 SV=1
P0CR64	Sorting nexin-41 OS=Cryptococcus neoformans var. neoformans serotype D (strain JEC21 / ATCC MYA-565) OX=214684 GN=SNX41 PE=3 SV=1
Q5K7P7	(R,R)-butanediol dehydrogenase, putative OS=Cryptococcus neoformans var. neoformans serotype D (strain JEC21 / ATCC MYA-565) OX=214684 GN=CNM01710 PE=3 SV=1
Q5KG73	Mitochondrial processing peptidase, putative OS=Cryptococcus neoformans var. neoformans serotype D (strain JEC21 / ATCC MYA-565) OX=214684 GN=CNE04620 PE=3 SV=1
Q5KPH3	Zinc-finger protein zpr1, putative OS=Cryptococcus neoformans var. neoformans serotype D (strain JEC21 / ATCC MYA-565) OX=214684 GN=CNA02800 PE=3 SV=1
Q5KPQ5	RanBD1 domain-containing protein OS=Cryptococcus neoformans var. neoformans serotype D (strain JEC21 / ATCC MYA-565) OX=214684 GN=CNA01910 PE=4 SV=1
Q5KE25	Carrier protein ymc2, mitochondrial, putative OS=Cryptococcus neoformans var. neoformans serotype D (strain JEC21 / ATCC MYA-565) OX=214684 GN=CNG01980 PE=3 SV=2
Q5KLX0	RRM domain-containing protein OS=Cryptococcus neoformans var. neoformans serotype D (strain JEC21 / ATCC MYA-565) OX=214684 GN=CNB03760 PE=4 SV=2
Q5KFB5	Cytoplasm protein, putative OS=Cryptococcus neoformans var. neoformans serotype D (strain JEC21 / ATCC MYA-565) OX=214684 GN=CNF02320 PE=4 SV=2
Q5KMQ0	Signal recognition particle receptor subunit beta OS=Cryptococcus neoformans var. neoformans serotype D (strain JEC21 / ATCC MYA-565) OX=214684 GN=CNB00920 PE=3 SV=2
Q5KN52	ATP-binding cassette (ABC) transporter, putative OS=Cryptococcus neoformans var. neoformans serotype D (strain JEC21 / ATCC MYA-565) OX=214684 GN=CNA07700 PE=4 SV=2
Q5K7L9	Nuclear DNA helicase II OS=Cryptococcus neoformans var. neoformans serotype D (strain JEC21 / ATCC MYA-565) OX=214684 GN=CNM01980 PE=4 SV=2
Q5KEI6	aspartate--tRNA ligase OS=Cryptococcus neoformans var. neoformans serotype D (strain JEC21 / ATCC MYA-565) OX=214684 GN=CNG00400 PE=3 SV=1
Q5KAC1	Signal recognition particle protein, putative OS=Cryptococcus neoformans var. neoformans serotype D (strain JEC21 / ATCC MYA-565) OX=214684 GN=CNJ02240 PE=4 SV=1
Q5KKH4	DUF1014-domain-containing protein OS=Cryptococcus neoformans var. neoformans serotype D (strain JEC21 / ATCC MYA-565) OX=214684 GN=CNC03000 PE=3 SV=1
Q5KDH0	Small ribosomal subunit protein mS33 OS=Cryptococcus neoformans var. neoformans serotype D (strain JEC21 / ATCC MYA-565) OX=214684 GN=CNG04020 PE=3 SV=1
Q5KF96	Peroxisomal hydratase-dehydrogenase-epimerase (Hde), putative OS=Cryptococcus neoformans var. neoformans serotype D (strain JEC21 / ATCC MYA-565) OX=214684 GN=CNF02530 PE=3 SV=1
Q5KGC9	RRM domain-containing protein OS=Cryptococcus neoformans var. neoformans serotype D (strain JEC21 / ATCC MYA-565) OX=214684 GN=CNE04060 PE=4 SV=1
P0CQ48	Large ribosomal subunit protein bL27m OS=Cryptococcus neoformans var. neoformans serotype D (strain JEC21 / ATCC MYA-565) OX=214684 GN=RPL27 PE=3 SV=1
P0CP88	Peptidyl-prolyl cis-trans isomerase-like 4 OS=Cryptococcus neoformans var. neoformans serotype D (strain JEC21 / ATCC MYA-565) OX=214684 GN=CYP6 PE=3 SV=1
Q5KAF3	Ras family, other OS=Cryptococcus neoformans var. neoformans serotype D (strain JEC21 / ATCC MYA-565) OX=214684 GN=CNJ01910 PE=4 SV=2
Q5KNE7	alpha-mannosidase OS=Cryptococcus neoformans var. neoformans serotype D (strain JEC21 / ATCC MYA-565) OX=214684 GN=CNA06750 PE=3 SV=1
Q5KDD9	Signal transducer, putative OS=Cryptococcus neoformans var. neoformans serotype D (strain JEC21 / ATCC MYA-565) OX=214684 GN=CNG04330 PE=4 SV=2
Q5K6V9	Expressed protein OS=Cryptococcus neoformans var. neoformans serotype D (strain JEC21 / ATCC MYA-565) OX=214684 GN=CNN02100 PE=4 SV=2
Q5KIN4	Allantoicase, putative OS=Cryptococcus neoformans var. neoformans serotype D (strain JEC21 / ATCC MYA-565) OX=214684 GN=CND02340 PE=3 SV=1
Q5KNC6	CUE domain-containing protein OS=Cryptococcus neoformans var. neoformans serotype D (strain JEC21 / ATCC MYA-565) OX=214684 GN=CNA06960 PE=4 SV=1
Q5KI91	Essential nuclear protein 1 OS=Cryptococcus neoformans var. neoformans serotype D (strain JEC21 / ATCC MYA-565) OX=214684 GN=CND03780 PE=3 SV=1
Q5K7E6	Ribosomal protein, putative OS=Cryptococcus neoformans var. neoformans serotype D (strain JEC21 / ATCC MYA-565) OX=214684 GN=CNN00120 PE=3 SV=1
Q5KBA8	Uncharacterized protein OS=Cryptococcus neoformans var. neoformans serotype D (strain JEC21 / ATCC MYA-565) OX=214684 GN=CNI03190 PE=4 SV=1
P0CP30	Nuclear protein localization protein 4 OS=Cryptococcus neoformans var. neoformans serotype D (strain JEC21 / ATCC MYA-565) OX=214684 GN=NPL4 PE=3 SV=1
P0CS12	Thymidylate synthase OS=Cryptococcus neoformans var. neoformans serotype D (strain JEC21 / ATCC MYA-565) OX=214684 GN=TMP1 PE=1 SV=1
Q5K938	V-type proton ATPase proteolipid subunit OS=Cryptococcus neoformans var. neoformans serotype D (strain JEC21 / ATCC MYA-565) OX=214684 GN=CNK03340 PE=3 SV=2
Q5KBI4	Uricase OS=Cryptococcus neoformans var. neoformans serotype D (strain JEC21 / ATCC MYA-565) OX=214684 GN=CNI02420 PE=3 SV=1
P0CL98	Probable acetate kinase OS=Cryptococcus neoformans var. neoformans serotype D (strain JEC21 / ATCC MYA-565) OX=214684 GN=CNN01560 PE=3 SV=1
Q5KIH5	Aminopeptidase, putative OS=Cryptococcus neoformans var. neoformans serotype D (strain JEC21 / ATCC MYA-565) OX=214684 GN=CND02950 PE=3 SV=1
Q5KHZ6	DNA-directed RNA polymerase II subunit RPB7 OS=Cryptococcus neoformans var. neoformans serotype D (strain JEC21 / ATCC MYA-565) OX=214684 GN=CND04750 PE=3 SV=1
Q5KP12	Thioesterase OS=Cryptococcus neoformans var. neoformans serotype D (strain JEC21 / ATCC MYA-565) OX=214684 GN=CNA04590 PE=4 SV=1
Q5KPY9	Expressed protein OS=Cryptococcus neoformans var. neoformans serotype D (strain JEC21 / ATCC MYA-565) OX=214684 GN=CNA01080 PE=4 SV=1
Q5KQ04	Protein DOM34 homolog OS=Cryptococcus neoformans var. neoformans serotype D (strain JEC21 / ATCC MYA-565) OX=214684 GN=CNA00930 PE=3 SV=1
Q5KGG2	Cytoplasm protein, putative OS=Cryptococcus neoformans var. neoformans serotype D (strain JEC21 / ATCC MYA-565) OX=214684 GN=CNE03730 PE=4 SV=1
P0CQ68	Protein arginine N-methyltransferase 2 OS=Cryptococcus neoformans var. neoformans serotype D (strain JEC21 / ATCC MYA-565) OX=214684 GN=RMT2 PE=3 SV=1
Q5KCZ8	Dienelactone hydrolase domain-containing protein OS=Cryptococcus neoformans var. neoformans serotype D (strain JEC21 / ATCC MYA-565) OX=214684 GN=CNH02790 PE=4 SV=2
Q5KJJ7	CORD and CS domain-containing protein OS=Cryptococcus neoformans var. neoformans serotype D (strain JEC21 / ATCC MYA-565) OX=214684 GN=CNC06310 PE=4 SV=1
Q5KG67	Arf-GAP domain-containing protein OS=Cryptococcus neoformans var. neoformans serotype D (strain JEC21 / ATCC MYA-565) OX=214684 GN=CNE04680 PE=4 SV=1
A0A0S2LID5	NADP-dependent oxidoreductase domain-containing protein OS=Cryptococcus neoformans var. neoformans serotype D (strain JEC21 / ATCC MYA-565) OX=214684 GN=CNC03450 PE=4 SV=1
Q5KLH2	Uncharacterized protein OS=Cryptococcus neoformans var. neoformans serotype D (strain JEC21 / ATCC MYA-565) OX=214684 GN=CNB05280 PE=4 SV=1
Q5KL05	Cystathionine gamma-synthase, putative OS=Cryptococcus neoformans var. neoformans serotype D (strain JEC21 / ATCC MYA-565) OX=214684 GN=CNC01220 PE=4 SV=1
Q5K9D3	Aminoacyl-transfer RNA synthetases class-II family profile domain-containing protein OS=Cryptococcus neoformans var. neoformans serotype D (strain JEC21 / ATCC MYA-565) OX=214684 GN=CNK02350 PE=3 SV=1
Q5KHZ3	Cell cycle control protein cwf19 OS=Cryptococcus neoformans var. neoformans serotype D (strain JEC21 / ATCC MYA-565) OX=214684 GN=CND04780 PE=4 SV=1
Q5KD57	Glycogenin glucosyltransferase, putative OS=Cryptococcus neoformans var. neoformans serotype D (strain JEC21 / ATCC MYA-565) OX=214684 GN=CNH03380 PE=4 SV=1
Q5KKX0	Expressed protein OS=Cryptococcus neoformans var. neoformans serotype D (strain JEC21 / ATCC MYA-565) OX=214684 GN=CNC01570 PE=4 SV=1
P0CO38	Transcription factor IWS1 OS=Cryptococcus neoformans var. neoformans serotype D (strain JEC21 / ATCC MYA-565) OX=214684 GN=IWS1 PE=3 SV=1
Q5K6X5	Transcription regulator, putative OS=Cryptococcus neoformans var. neoformans serotype D (strain JEC21 / ATCC MYA-565) OX=214684 GN=CNN01860 PE=3 SV=1
Q5KJ33	Exosome complex exonuclease DIS3/RRP44 OS=Cryptococcus neoformans var. neoformans serotype D (strain JEC21 / ATCC MYA-565) OX=214684 GN=CND00800 PE=3 SV=1
Q5KEW8	Inositol oxygenase OS=Cryptococcus neoformans var. neoformans serotype D (strain JEC21 / ATCC MYA-565) OX=214684 GN=CNF03950 PE=3 SV=1
P0CQ24	COP9 signalosome complex subunit 5 OS=Cryptococcus neoformans var. neoformans serotype D (strain JEC21 / ATCC MYA-565) OX=214684 GN=RRI1 PE=3 SV=1
Q5KNN2	Ribosomal protein L9 domain-containing protein OS=Cryptococcus neoformans var. neoformans serotype D (strain JEC21 / ATCC MYA-565) OX=214684 GN=CNA05910 PE=3 SV=1
P0CQ54	Small ribosomal subunit protein uS10m OS=Cryptococcus neoformans var. neoformans serotype D (strain JEC21 / ATCC MYA-565) OX=214684 GN=RSM10 PE=3 SV=1
Q5KMH7	Expressed protein OS=Cryptococcus neoformans var. neoformans serotype D (strain JEC21 / ATCC MYA-565) OX=214684 GN=CNB01660 PE=4 SV=2
Q5KGV6	Prolidase, putative OS=Cryptococcus neoformans var. neoformans serotype D (strain JEC21 / ATCC MYA-565) OX=214684 GN=CNE02200 PE=3 SV=1
Q5KCV9	Adenylate kinase isoenzyme 6 homolog OS=Cryptococcus neoformans var. neoformans serotype D (strain JEC21 / ATCC MYA-565) OX=214684 GN=CNH02400 PE=3 SV=1
Q5KML8	Short-chain dehydrogenase, putative OS=Cryptococcus neoformans var. neoformans serotype D (strain JEC21 / ATCC MYA-565) OX=214684 GN=CNB01250 PE=3 SV=2
Q5KGJ8	Endonuclease OS=Cryptococcus neoformans var. neoformans serotype D (strain JEC21 / ATCC MYA-565) OX=214684 GN=CNE03360 PE=3 SV=1
Q5KPF8	Protein transport protein BOS1 OS=Cryptococcus neoformans var. neoformans serotype D (strain JEC21 / ATCC MYA-565) OX=214684 GN=CNA02950 PE=3 SV=2
Q5KCT3	Expressed protein OS=Cryptococcus neoformans var. neoformans serotype D (strain JEC21 / ATCC MYA-565) OX=214684 GN=CNH02160 PE=3 SV=2
Q5KF83	Ubiquitin carboxyl-terminal hydrolase OS=Cryptococcus neoformans var. neoformans serotype D (strain JEC21 / ATCC MYA-565) OX=214684 GN=CNF02660 PE=3 SV=1
P0CP48	Presequence translocated-associated motor subunit PAM17, mitochondrial OS=Cryptococcus neoformans var. neoformans serotype D (strain JEC21 / ATCC MYA-565) OX=214684 GN=PAM17 PE=3 SV=1
Q5KDM7	Metallo-beta-lactamase domain-containing protein OS=Cryptococcus neoformans var. neoformans serotype D (strain JEC21 / ATCC MYA-565) OX=214684 GN=CNG03400 PE=4 SV=2
Q5K6V0	DUF255 domain-containing protein OS=Cryptococcus neoformans var. neoformans serotype D (strain JEC21 / ATCC MYA-565) OX=214684 GN=CNN02190 PE=4 SV=1
Q5K858	Multidrug transporter, putative OS=Cryptococcus neoformans var. neoformans serotype D (strain JEC21 / ATCC MYA-565) OX=214684 GN=CNM00030 PE=4 SV=2
P0CS26	Vacuolar protein sorting-associated protein 27 OS=Cryptococcus neoformans var. neoformans serotype D (strain JEC21 / ATCC MYA-565) OX=214684 GN=VPS27 PE=3 SV=1
Q5KGS2	Cell division control protein 73 C-terminal domain-containing protein OS=Cryptococcus neoformans var. neoformans serotype D (strain JEC21 / ATCC MYA-565) OX=214684 GN=CNE02550 PE=3 SV=1
Q5K6Y0	YTH domain-containing protein OS=Cryptococcus neoformans var. neoformans serotype D (strain JEC21 / ATCC MYA-565) OX=214684 GN=CNN01810 PE=4 SV=1
Q5KJN4	U3 small nucleolar RNA-associated protein 13 C-terminal domain-containing protein OS=Cryptococcus neoformans var. neoformans serotype D (strain JEC21 / ATCC MYA-565) OX=214684 GN=CNC05910 PE=4 SV=1
Q5KF14	Maintenance of telomere capping protein 1 OS=Cryptococcus neoformans var. neoformans serotype D (strain JEC21 / ATCC MYA-565) OX=214684 GN=CNF03460 PE=4 SV=1
P0CO46	Pre-rRNA-processing protein PNO1 OS=Cryptococcus neoformans var. neoformans serotype D (strain JEC21 / ATCC MYA-565) OX=214684 GN=PNO1 PE=3 SV=1
Q5KCU4	chitin synthase OS=Cryptococcus neoformans var. neoformans serotype D (strain JEC21 / ATCC MYA-565) OX=214684 GN=CNH02270 PE=4 SV=1
Q5KF95	GTPase inhibitor, putative OS=Cryptococcus neoformans var. neoformans serotype D (strain JEC21 / ATCC MYA-565) OX=214684 GN=CNF02540 PE=3 SV=2
Q5K995	non-specific serine/threonine protein kinase OS=Cryptococcus neoformans var. neoformans serotype D (strain JEC21 / ATCC MYA-565) OX=214684 GN=CNK02740 PE=4 SV=1
Q5KIQ2	Mitochondrial zinc maintenance protein 1, mitochondrial OS=Cryptococcus neoformans var. neoformans serotype D (strain JEC21 / ATCC MYA-565) OX=214684 GN=CND02160 PE=3 SV=2
Q5KG24	RNA polymerase II subunit 3, putative OS=Cryptococcus neoformans var. neoformans serotype D (strain JEC21 / ATCC MYA-565) OX=214684 GN=CNE05120 PE=3 SV=1
Q5KKG9	Signal recognition particle binding protein, putative OS=Cryptococcus neoformans var. neoformans serotype D (strain JEC21 / ATCC MYA-565) OX=214684 GN=CNC03050 PE=3 SV=1
Q5KL15	Template-activating factor I OS=Cryptococcus neoformans var. neoformans serotype D (strain JEC21 / ATCC MYA-565) OX=214684 GN=CNC01110 PE=3 SV=1
Q5KB17	Calmodulin-dependent protein kinase, putative OS=Cryptococcus neoformans var. neoformans serotype D (strain JEC21 / ATCC MYA-565) OX=214684 GN=CNI04110 PE=3 SV=1
Q5KFH3	Nucleoporin Nup188 N-terminal domain-containing protein OS=Cryptococcus neoformans var. neoformans serotype D (strain JEC21 / ATCC MYA-565) OX=214684 GN=CNF01750 PE=4 SV=2
Q5KLT3	Methionine aminopeptidase OS=Cryptococcus neoformans var. neoformans serotype D (strain JEC21 / ATCC MYA-565) OX=214684 GN=CNB04150 PE=3 SV=2
Q5KM57	Poly A polymerase head domain-containing protein OS=Cryptococcus neoformans var. neoformans serotype D (strain JEC21 / ATCC MYA-565) OX=214684 GN=CNB02860 PE=3 SV=2
Q5KKC8	NAD binding dehydrogenase OS=Cryptococcus neoformans var. neoformans serotype D (strain JEC21 / ATCC MYA-565) OX=214684 GN=CNC03460 PE=4 SV=1
Q5KM88	RAD50-interacting protein 1 OS=Cryptococcus neoformans var. neoformans serotype D (strain JEC21 / ATCC MYA-565) OX=214684 GN=CNB02550 PE=4 SV=2
Q5KQ33	Nuclear mRNA splicing, via spliceosome-related protein, putative OS=Cryptococcus neoformans var. neoformans serotype D (strain JEC21 / ATCC MYA-565) OX=214684 GN=CNA00630 PE=3 SV=2
Q5KHL3	Endoplasmic reticulum protein OS=Cryptococcus neoformans var. neoformans serotype D (strain JEC21 / ATCC MYA-565) OX=214684 GN=CND06070 PE=4 SV=1
Q5KII4	WD-repeat protein, putative OS=Cryptococcus neoformans var. neoformans serotype D (strain JEC21 / ATCC MYA-565) OX=214684 GN=CND02860 PE=4 SV=2
P0CP50	PAN2-PAN3 deadenylation complex subunit PAN3 OS=Cryptococcus neoformans var. neoformans serotype D (strain JEC21 / ATCC MYA-565) OX=214684 GN=PAN3 PE=3 SV=1
A0A0S2LI70	Rhodanese domain-containing protein OS=Cryptococcus neoformans var. neoformans serotype D (strain JEC21 / ATCC MYA-565) OX=214684 GN=CNB04715 PE=4 SV=1
Q5KJ16	Phosphatidate cytidylyltransferase OS=Cryptococcus neoformans var. neoformans serotype D (strain JEC21 / ATCC MYA-565) OX=214684 GN=CND00990 PE=3 SV=1
Q5K8W2	Nuclear cap-binding protein subunit 2 OS=Cryptococcus neoformans var. neoformans serotype D (strain JEC21 / ATCC MYA-565) OX=214684 GN=CNL04290 PE=3 SV=2
Q5KM81	Uncharacterized protein OS=Cryptococcus neoformans var. neoformans serotype D (strain JEC21 / ATCC MYA-565) OX=214684 GN=CNB02620 PE=4 SV=1
Q5KGB4	Nonhistone protein 6, putative OS=Cryptococcus neoformans var. neoformans serotype D (strain JEC21 / ATCC MYA-565) OX=214684 GN=CNE04220 PE=4 SV=1
Q5KF86	6,7-dimethyl-8-ribityllumazine synthase OS=Cryptococcus neoformans var. neoformans serotype D (strain JEC21 / ATCC MYA-565) OX=214684 GN=CNF02630 PE=3 SV=1
Q5KD01	Nucleus protein, putative OS=Cryptococcus neoformans var. neoformans serotype D (strain JEC21 / ATCC MYA-565) OX=214684 GN=CNH02820 PE=4 SV=2
P0CM58	Metacaspase-1 OS=Cryptococcus neoformans var. neoformans serotype D (strain JEC21 / ATCC MYA-565) OX=214684 GN=MCA1 PE=3 SV=1
Q5KIW2	Translocation protein SEC72 OS=Cryptococcus neoformans var. neoformans serotype D (strain JEC21 / ATCC MYA-565) OX=214684 GN=CND01540 PE=4 SV=2
Q5KJI1	Nonmuscle myosin heavy chain b, putative OS=Cryptococcus neoformans var. neoformans serotype D (strain JEC21 / ATCC MYA-565) OX=214684 GN=CNC06470 PE=3 SV=1
P0CQ60	Ribosome biogenesis protein NSA2 OS=Cryptococcus neoformans var. neoformans serotype D (strain JEC21 / ATCC MYA-565) OX=214684 GN=NSA2 PE=3 SV=1
Q5KKD7	NOT2/NOT3/NOT5 C-terminal domain-containing protein OS=Cryptococcus neoformans var. neoformans serotype D (strain JEC21 / ATCC MYA-565) OX=214684 GN=CNC03360 PE=3 SV=1
Q5KL67	N-acetylglucosaminylphosphatidylinositol deacetylase OS=Cryptococcus neoformans var. neoformans serotype D (strain JEC21 / ATCC MYA-565) OX=214684 GN=CNC00580 PE=3 SV=1
Q5K8V6	ER to Golgi transport-related protein, putative OS=Cryptococcus neoformans var. neoformans serotype D (strain JEC21 / ATCC MYA-565) OX=214684 GN=CNL04350 PE=4 SV=1
Q5K8S2	Membrane fraction protein, putative OS=Cryptococcus neoformans var. neoformans serotype D (strain JEC21 / ATCC MYA-565) OX=214684 GN=CNL04690 PE=3 SV=1
Q5KIG2	SH3 domain-containing protein OS=Cryptococcus neoformans var. neoformans serotype D (strain JEC21 / ATCC MYA-565) OX=214684 GN=CND03080 PE=4 SV=1
Q5K9K4	Cytoplasm protein, putative OS=Cryptococcus neoformans var. neoformans serotype D (strain JEC21 / ATCC MYA-565) OX=214684 GN=CNK01650 PE=4 SV=1
Q5KLZ2	Cytoplasm protein, putative OS=Cryptococcus neoformans var. neoformans serotype D (strain JEC21 / ATCC MYA-565) OX=214684 GN=CNB03540 PE=4 SV=1
Q5KKQ4	Regulation of transcription from Pol II promoter-related protein, putative OS=Cryptococcus neoformans var. neoformans serotype D (strain JEC21 / ATCC MYA-565) OX=214684 GN=CNC02210 PE=3 SV=1
Q5KJZ3	Folylpolyglutamate synthase OS=Cryptococcus neoformans var. neoformans serotype D (strain JEC21 / ATCC MYA-565) OX=214684 GN=CNC04840 PE=3 SV=1
Q5KJ54	Glutathione transferase, putative OS=Cryptococcus neoformans var. neoformans serotype D (strain JEC21 / ATCC MYA-565) OX=214684 GN=CND00620 PE=4 SV=2
Q5K7N7	Cytoplasm protein, putative OS=Cryptococcus neoformans var. neoformans serotype D (strain JEC21 / ATCC MYA-565) OX=214684 GN=CNM01800 PE=3 SV=1
Q5KJW4	Zinc-type alcohol dehydrogenase, putative OS=Cryptococcus neoformans var. neoformans serotype D (strain JEC21 / ATCC MYA-565) OX=214684 GN=CNC05140 PE=3 SV=1
Q5KAK0	Dicarboxylic acid transporter, putative OS=Cryptococcus neoformans var. neoformans serotype D (strain JEC21 / ATCC MYA-565) OX=214684 GN=CNJ01430 PE=3 SV=2
P0CP86	Peptidyl-prolyl cis-trans isomerase-like 3 OS=Cryptococcus neoformans var. neoformans serotype D (strain JEC21 / ATCC MYA-565) OX=214684 GN=CYP10 PE=3 SV=1
Q5KI15	Expressed protein OS=Cryptococcus neoformans var. neoformans serotype D (strain JEC21 / ATCC MYA-565) OX=214684 GN=CND04560 PE=4 SV=1
Q5K717	Solute carrier family 25 (Mitochondrial citrate transporter), member 1 OS=Cryptococcus neoformans var. neoformans serotype D (strain JEC21 / ATCC MYA-565) OX=214684 GN=CNN01450 PE=3 SV=2
Q5KPW4	Actin ii (Centractin-like protein), putative OS=Cryptococcus neoformans var. neoformans serotype D (strain JEC21 / ATCC MYA-565) OX=214684 GN=CNA01330 PE=3 SV=1
Q5KLU4	Nuclear pore complex protein Nup85 OS=Cryptococcus neoformans var. neoformans serotype D (strain JEC21 / ATCC MYA-565) OX=214684 GN=CNB04060 PE=3 SV=1
Q5KP70	Expressed protein OS=Cryptococcus neoformans var. neoformans serotype D (strain JEC21 / ATCC MYA-565) OX=214684 GN=CNA03990 PE=4 SV=1
Q5KGT8	Expressed protein OS=Cryptococcus neoformans var. neoformans serotype D (strain JEC21 / ATCC MYA-565) OX=214684 GN=CNE02380 PE=4 SV=1
Q5KDG7	Vacuole protein, putative OS=Cryptococcus neoformans var. neoformans serotype D (strain JEC21 / ATCC MYA-565) OX=214684 GN=CNG04050 PE=3 SV=1
Q5K8A9	U6 snRNA-associated Sm-like protein LSm1 OS=Cryptococcus neoformans var. neoformans serotype D (strain JEC21 / ATCC MYA-565) OX=214684 GN=LSM1 PE=3 SV=1
Q5KBC7	Uncharacterized protein OS=Cryptococcus neoformans var. neoformans serotype D (strain JEC21 / ATCC MYA-565) OX=214684 GN=CNI02990 PE=4 SV=2
Q5KEE3	Mitochondrial K+-H+ exchange-related-domain-containing protein OS=Cryptococcus neoformans var. neoformans serotype D (strain JEC21 / ATCC MYA-565) OX=214684 GN=CNG00810 PE=4 SV=1
Q5KL25	RNA polymerase-associated protein LEO1 OS=Cryptococcus neoformans var. neoformans serotype D (strain JEC21 / ATCC MYA-565) OX=214684 GN=CNC01000 PE=4 SV=1
Q5KF64	Pre-mRNA-splicing factor SPF27 OS=Cryptococcus neoformans var. neoformans serotype D (strain JEC21 / ATCC MYA-565) OX=214684 GN=CNF02850 PE=4 SV=1
Q5KEQ6	Expressed protein OS=Cryptococcus neoformans var. neoformans serotype D (strain JEC21 / ATCC MYA-565) OX=214684 GN=CNF04630 PE=4 SV=1
Q5KPG2	Gly-X carboxypeptidase, putative OS=Cryptococcus neoformans var. neoformans serotype D (strain JEC21 / ATCC MYA-565) OX=214684 GN=CNA02910 PE=3 SV=1
Q5KQ41	COPII-coated vesicle protein, putative OS=Cryptococcus neoformans var. neoformans serotype D (strain JEC21 / ATCC MYA-565) OX=214684 GN=CNA00550 PE=3 SV=1
Q5KQ20	tRNA (Guanine-N2-)-methyltransferase, putative OS=Cryptococcus neoformans var. neoformans serotype D (strain JEC21 / ATCC MYA-565) OX=214684 GN=CNA00760 PE=3 SV=2
P0CP22	CCR4-Not complex 3'-5'-exoribonuclease subunit Ccr4 OS=Cryptococcus neoformans var. neoformans serotype D (strain JEC21 / ATCC MYA-565) OX=214684 GN=CCR4 PE=3 SV=1
Q5K9M5	PUA domain-containing protein OS=Cryptococcus neoformans var. neoformans serotype D (strain JEC21 / ATCC MYA-565) OX=214684 GN=CNK01450 PE=4 SV=1
Q5KHG2	Cobalamin synthesis protein, putative OS=Cryptococcus neoformans var. neoformans serotype D (strain JEC21 / ATCC MYA-565) OX=214684 GN=CNE00170 PE=3 SV=1
Q5KH47	Isochorismatase-like domain-containing protein OS=Cryptococcus neoformans var. neoformans serotype D (strain JEC21 / ATCC MYA-565) OX=214684 GN=CNE01300 PE=3 SV=1
Q5KNA9	aldehyde dehydrogenase (NAD(+)) OS=Cryptococcus neoformans var. neoformans serotype D (strain JEC21 / ATCC MYA-565) OX=214684 GN=CNA07130 PE=3 SV=2
Q5KLP4	F-actin capping, putative OS=Cryptococcus neoformans var. neoformans serotype D (strain JEC21 / ATCC MYA-565) OX=214684 GN=CNB04560 PE=4 SV=1
Q5KBY8	Small nuclear ribonucleoprotein, putative OS=Cryptococcus neoformans var. neoformans serotype D (strain JEC21 / ATCC MYA-565) OX=214684 GN=CNI00920 PE=3 SV=1
Q5KI37	Vacuolar protein, putative OS=Cryptococcus neoformans var. neoformans serotype D (strain JEC21 / ATCC MYA-565) OX=214684 GN=CND04340 PE=4 SV=2
Q5KLM6	Nam9 protein, mitochondrial, putative OS=Cryptococcus neoformans var. neoformans serotype D (strain JEC21 / ATCC MYA-565) OX=214684 GN=CNB04730 PE=3 SV=1
Q5KJX1	Dynamin GTPase, putative OS=Cryptococcus neoformans var. neoformans serotype D (strain JEC21 / ATCC MYA-565) OX=214684 GN=CNC05070 PE=3 SV=1
Q5KJ78	Low-affinity zinc ion transporter, putative OS=Cryptococcus neoformans var. neoformans serotype D (strain JEC21 / ATCC MYA-565) OX=214684 GN=CND00350 PE=3 SV=1
Q5KAQ7	Glutathione synthetase OS=Cryptococcus neoformans var. neoformans serotype D (strain JEC21 / ATCC MYA-565) OX=214684 GN=CNJ00850 PE=3 SV=1
Q5KN75	MAP kinase kinase, putative OS=Cryptococcus neoformans var. neoformans serotype D (strain JEC21 / ATCC MYA-565) OX=214684 GN=CNA07470 PE=4 SV=1
Q5KHZ2	GPN-loop GTPase OS=Cryptococcus neoformans var. neoformans serotype D (strain JEC21 / ATCC MYA-565) OX=214684 GN=CND04790 PE=3 SV=1
Q5KMQ5	RRM domain-containing protein OS=Cryptococcus neoformans var. neoformans serotype D (strain JEC21 / ATCC MYA-565) OX=214684 GN=CNB00870 PE=4 SV=2
Q5KKT0	non-specific serine/threonine protein kinase OS=Cryptococcus neoformans var. neoformans serotype D (strain JEC21 / ATCC MYA-565) OX=214684 GN=CNC01960 PE=3 SV=1
Q5KBQ7	(2E,6E)-farnesyl diphosphate synthase OS=Cryptococcus neoformans var. neoformans serotype D (strain JEC21 / ATCC MYA-565) OX=214684 GN=CNI01740 PE=3 SV=1
Q5KHS8	DASH complex subunit Duo1 OS=Cryptococcus neoformans var. neoformans serotype D (strain JEC21 / ATCC MYA-565) OX=214684 GN=CND05430 PE=3 SV=1
Q5KE75	Hexose transport-related protein, putative OS=Cryptococcus neoformans var. neoformans serotype D (strain JEC21 / ATCC MYA-565) OX=214684 GN=CNG01480 PE=3 SV=1
P0CO90	Cytosolic Fe-S cluster assembly factor CFD1 OS=Cryptococcus neoformans var. neoformans serotype D (strain JEC21 / ATCC MYA-565) OX=214684 GN=CFD1 PE=3 SV=1
Q5K913	Chaperone regulator, putative OS=Cryptococcus neoformans var. neoformans serotype D (strain JEC21 / ATCC MYA-565) OX=214684 GN=CNH03780 PE=4 SV=1
Q5KE84	Translation initiation factor eIF-2B subunit delta OS=Cryptococcus neoformans var. neoformans serotype D (strain JEC21 / ATCC MYA-565) OX=214684 GN=CNG01390 PE=3 SV=1
Q5KNP8	Lipid particle protein, putative OS=Cryptococcus neoformans var. neoformans serotype D (strain JEC21 / ATCC MYA-565) OX=214684 GN=CNA05760 PE=4 SV=1
P0CQ46	Protein SEY1 OS=Cryptococcus neoformans var. neoformans serotype D (strain JEC21 / ATCC MYA-565) OX=214684 GN=SEY1 PE=3 SV=1
Q5KHS6	NLE domain-containing protein OS=Cryptococcus neoformans var. neoformans serotype D (strain JEC21 / ATCC MYA-565) OX=214684 GN=CND05450 PE=4 SV=1
Q5KIA2	HECT-type E3 ubiquitin transferase OS=Cryptococcus neoformans var. neoformans serotype D (strain JEC21 / ATCC MYA-565) OX=214684 GN=CND03680 PE=3 SV=2
P0CL92	Iron-sulfur clusters transporter ATM1, mitochondrial OS=Cryptococcus neoformans var. neoformans serotype D (strain JEC21 / ATCC MYA-565) OX=214684 GN=ATM1 PE=3 SV=1
Q5KPK9	NAD(P)-binding domain-containing protein OS=Cryptococcus neoformans var. neoformans serotype D (strain JEC21 / ATCC MYA-565) OX=214684 GN=CNA02430 PE=4 SV=1
Q5KJD1	Mitochondrial carrier protein, putative OS=Cryptococcus neoformans var. neoformans serotype D (strain JEC21 / ATCC MYA-565) OX=214684 GN=CNC06970 PE=3 SV=1
Q5KJ44	Conserved protein OS=Cryptococcus neoformans var. neoformans serotype D (strain JEC21 / ATCC MYA-565) OX=214684 GN=CND00720 PE=4 SV=1
Q5KI87	Myosin I binding protein, putative OS=Cryptococcus neoformans var. neoformans serotype D (strain JEC21 / ATCC MYA-565) OX=214684 GN=CND03820 PE=4 SV=1
Q5KGY9	Threonylcarbamoyl-AMP synthase OS=Cryptococcus neoformans var. neoformans serotype D (strain JEC21 / ATCC MYA-565) OX=214684 GN=CNE01870 PE=3 SV=1
Q5KK28	Delta24(24-1) sterol reductase, putative OS=Cryptococcus neoformans var. neoformans serotype D (strain JEC21 / ATCC MYA-565) OX=214684 GN=CNC04470 PE=3 SV=1
P0CL88	5'-3' exoribonuclease 2 OS=Cryptococcus neoformans var. neoformans serotype D (strain JEC21 / ATCC MYA-565) OX=214684 GN=RAT1 PE=3 SV=1
Q5KPW9	U1 snRNP 70K protein (Short form), putative OS=Cryptococcus neoformans var. neoformans serotype D (strain JEC21 / ATCC MYA-565) OX=214684 GN=CNA01270 PE=4 SV=1
Q5K8Y0	Uncharacterized protein OS=Cryptococcus neoformans var. neoformans serotype D (strain JEC21 / ATCC MYA-565) OX=214684 GN=CNL04100 PE=4 SV=2
Q5KEE0	Pyruvate dehydrogenase protein x component, mitochondrial, putative OS=Cryptococcus neoformans var. neoformans serotype D (strain JEC21 / ATCC MYA-565) OX=214684 GN=CNG00840 PE=3 SV=1
Q5KL82	Small RNA 2'-O-methyltransferase OS=Cryptococcus neoformans var. neoformans serotype D (strain JEC21 / ATCC MYA-565) OX=214684 GN=CNC00420 PE=3 SV=1
Q5KNH3	Cytoplasm protein, putative OS=Cryptococcus neoformans var. neoformans serotype D (strain JEC21 / ATCC MYA-565) OX=214684 GN=CNA06490 PE=3 SV=1
Q5KEW0	Endoplasmic reticulum protein, putative OS=Cryptococcus neoformans var. neoformans serotype D (strain JEC21 / ATCC MYA-565) OX=214684 GN=CNF04060 PE=4 SV=1
Q5KE47	Mitochondrial inner membrane protein OS=Cryptococcus neoformans var. neoformans serotype D (strain JEC21 / ATCC MYA-565) OX=214684 GN=CNG01760 PE=4 SV=1
Q5KI36	Protein transporter, putative OS=Cryptococcus neoformans var. neoformans serotype D (strain JEC21 / ATCC MYA-565) OX=214684 GN=CND04350 PE=4 SV=1
Q5KNC5	Chromatin assembly complex protein, putative OS=Cryptococcus neoformans var. neoformans serotype D (strain JEC21 / ATCC MYA-565) OX=214684 GN=CNA06970 PE=4 SV=1
Q5KHT4	Uncharacterized protein OS=Cryptococcus neoformans var. neoformans serotype D (strain JEC21 / ATCC MYA-565) OX=214684 GN=CND05350 PE=4 SV=1
A0A0S2LIT6	Expressed protein OS=Cryptococcus neoformans var. neoformans serotype D (strain JEC21 / ATCC MYA-565) OX=214684 GN=CNM00060 PE=4 SV=1
Q5KK51	Di-, tri-valent inorganic cation transporter, putative OS=Cryptococcus neoformans var. neoformans serotype D (strain JEC21 / ATCC MYA-565) OX=214684 GN=CNC04240 PE=4 SV=1
Q5KJ10	carbamoyl-phosphate synthase (glutamine-hydrolyzing) OS=Cryptococcus neoformans var. neoformans serotype D (strain JEC21 / ATCC MYA-565) OX=214684 GN=CND01050 PE=3 SV=1
Q5KGQ3	AB hydrolase-1 domain-containing protein OS=Cryptococcus neoformans var. neoformans serotype D (strain JEC21 / ATCC MYA-565) OX=214684 GN=CNE02740 PE=3 SV=1
Q5KP67	Nucleoporin p58/p45 OS=Cryptococcus neoformans var. neoformans serotype D (strain JEC21 / ATCC MYA-565) OX=214684 GN=CNA04010 PE=4 SV=1
Q5KBP8	Ribosome biogenesis protein, putative OS=Cryptococcus neoformans var. neoformans serotype D (strain JEC21 / ATCC MYA-565) OX=214684 GN=CNI01830 PE=3 SV=1
Q5KGH7	Dihydrokaempferol 4-reductase, putative OS=Cryptococcus neoformans var. neoformans serotype D (strain JEC21 / ATCC MYA-565) OX=214684 GN=CNE03560 PE=4 SV=1
Q5KML5	Actin cross-linking, putative OS=Cryptococcus neoformans var. neoformans serotype D (strain JEC21 / ATCC MYA-565) OX=214684 GN=CNB01280 PE=4 SV=2
Q5KPH9	C3H1-type domain-containing protein OS=Cryptococcus neoformans var. neoformans serotype D (strain JEC21 / ATCC MYA-565) OX=214684 GN=CNA02740 PE=4 SV=1
Q5KCI3	Kex protein, putative OS=Cryptococcus neoformans var. neoformans serotype D (strain JEC21 / ATCC MYA-565) OX=214684 GN=CNH01120 PE=3 SV=1
Q5K7Y1	Inositol/phosphatidylinositol phosphatase, putative OS=Cryptococcus neoformans var. neoformans serotype D (strain JEC21 / ATCC MYA-565) OX=214684 GN=CNM00890 PE=4 SV=1
Q5KIP3	Cleavage and polyadenylation specificity factor subunit 2 OS=Cryptococcus neoformans var. neoformans serotype D (strain JEC21 / ATCC MYA-565) OX=214684 GN=CND02250 PE=3 SV=1
Q5K888	Ubiquitin fusion-degradation 1-like protein, putative OS=Cryptococcus neoformans var. neoformans serotype D (strain JEC21 / ATCC MYA-565) OX=214684 GN=CNL06570 PE=3 SV=2
Q5KL14	Ribosome biogenesis-related protein, putative OS=Cryptococcus neoformans var. neoformans serotype D (strain JEC21 / ATCC MYA-565) OX=214684 GN=CNC01130 PE=4 SV=2
Q5KN98	CAP64 gene product-related OS=Cryptococcus neoformans var. neoformans serotype D (strain JEC21 / ATCC MYA-565) OX=214684 GN=CNA07240 PE=4 SV=2
Q5KL84	gluconokinase OS=Cryptococcus neoformans var. neoformans serotype D (strain JEC21 / ATCC MYA-565) OX=214684 GN=CNC00400 PE=3 SV=1
Q5KNV5	Structural constituent of ribosome, putative OS=Cryptococcus neoformans var. neoformans serotype D (strain JEC21 / ATCC MYA-565) OX=214684 GN=CNA05170 PE=3 SV=2
Q5KLQ3	Uncharacterized protein OS=Cryptococcus neoformans var. neoformans serotype D (strain JEC21 / ATCC MYA-565) OX=214684 GN=CNB04460 PE=3 SV=2
Q5KNL0	PRA1 family protein OS=Cryptococcus neoformans var. neoformans serotype D (strain JEC21 / ATCC MYA-565) OX=214684 GN=CNA06120 PE=3 SV=1
Q5KMI7	Tubulin binding protein, putative OS=Cryptococcus neoformans var. neoformans serotype D (strain JEC21 / ATCC MYA-565) OX=214684 GN=CNB01560 PE=4 SV=2
Q5KAZ1	Glutathione S-transferase, putative OS=Cryptococcus neoformans var. neoformans serotype D (strain JEC21 / ATCC MYA-565) OX=214684 GN=CNI04380 PE=3 SV=2
Q5KA56	Mitochondrion protein, putative OS=Cryptococcus neoformans var. neoformans serotype D (strain JEC21 / ATCC MYA-565) OX=214684 GN=CNJ02990 PE=3 SV=1
Q5K8Z0	Stomatin-like protein, putative OS=Cryptococcus neoformans var. neoformans serotype D (strain JEC21 / ATCC MYA-565) OX=214684 GN=CNL03990 PE=3 SV=1
Q5KQ87	adenosylmethionine decarboxylase OS=Cryptococcus neoformans var. neoformans serotype D (strain JEC21 / ATCC MYA-565) OX=214684 GN=CNA00140 PE=3 SV=1
Q5K9Q9	ATP-binding cassette (ABC) transporter, putative OS=Cryptococcus neoformans var. neoformans serotype D (strain JEC21 / ATCC MYA-565) OX=214684 GN=CNK01090 PE=4 SV=1
A0A0S2M614	CBS domain-containing protein OS=Cryptococcus neoformans var. neoformans serotype D (strain JEC21 / ATCC MYA-565) OX=214684 GN=CNK00480 PE=4 SV=1
Q5KN74	DNA mismatch repair protein MSH2, putative OS=Cryptococcus neoformans var. neoformans serotype D (strain JEC21 / ATCC MYA-565) OX=214684 GN=CNA07480 PE=3 SV=1
Q5KF57	Expressed protein OS=Cryptococcus neoformans var. neoformans serotype D (strain JEC21 / ATCC MYA-565) OX=214684 GN=CNF02910 PE=4 SV=1
Q5KI01	Thiol-disulfide exchange intermediate, putative OS=Cryptococcus neoformans var. neoformans serotype D (strain JEC21 / ATCC MYA-565) OX=214684 GN=CND04700 PE=4 SV=2
Q5KFU4	Diacylglycerol O-acyltransferase OS=Cryptococcus neoformans var. neoformans serotype D (strain JEC21 / ATCC MYA-565) OX=214684 GN=CNF00540 PE=3 SV=1
Q5KJK3	Negative regulation of gluconeogenesis-related protein, putative OS=Cryptococcus neoformans var. neoformans serotype D (strain JEC21 / ATCC MYA-565) OX=214684 GN=CNC06240 PE=4 SV=1
Q5KJW6	U6 snRNA-associated Sm-like protein LSm4 OS=Cryptococcus neoformans var. neoformans serotype D (strain JEC21 / ATCC MYA-565) OX=214684 GN=LSM4 PE=3 SV=2
Q5KEW4	Mitochondrion protein, putative OS=Cryptococcus neoformans var. neoformans serotype D (strain JEC21 / ATCC MYA-565) OX=214684 GN=CNF04000 PE=4 SV=1
P0CS14	DNA damage-inducible protein 1 OS=Cryptococcus neoformans var. neoformans serotype D (strain JEC21 / ATCC MYA-565) OX=214684 GN=DDI1 PE=3 SV=1
Q5KKA0	Endoplasmic reticulum protein, putative OS=Cryptococcus neoformans var. neoformans serotype D (strain JEC21 / ATCC MYA-565) OX=214684 GN=CNC03750 PE=3 SV=2
Q5KIK2	Ribosomal RNA-processing protein 40 OS=Cryptococcus neoformans var. neoformans serotype D (strain JEC21 / ATCC MYA-565) OX=214684 GN=CND02660 PE=3 SV=1
Q5KI31	Ribosomal protein L17 OS=Cryptococcus neoformans var. neoformans serotype D (strain JEC21 / ATCC MYA-565) OX=214684 GN=CND04400 PE=3 SV=1
Q5KNQ0	Dolichol-phosphate mannosyltransferase OS=Cryptococcus neoformans var. neoformans serotype D (strain JEC21 / ATCC MYA-565) OX=214684 GN=CNA05740 PE=4 SV=1
Q5KDF8	PCI domain-containing protein OS=Cryptococcus neoformans var. neoformans serotype D (strain JEC21 / ATCC MYA-565) OX=214684 GN=CNG04150 PE=4 SV=1
Q5K8L8	WD-repeat protein, putative OS=Cryptococcus neoformans var. neoformans serotype D (strain JEC21 / ATCC MYA-565) OX=214684 GN=CNL05200 PE=4 SV=1
Q5KHT8	Expressed protein OS=Cryptococcus neoformans var. neoformans serotype D (strain JEC21 / ATCC MYA-565) OX=214684 GN=CND05320 PE=4 SV=2
Q5KGM6	RNA polymerase II-associated factor 1 OS=Cryptococcus neoformans var. neoformans serotype D (strain JEC21 / ATCC MYA-565) OX=214684 GN=CNE03080 PE=3 SV=1
Q5KCA1	Pre-mRNA-splicing factor SYF2 OS=Cryptococcus neoformans var. neoformans serotype D (strain JEC21 / ATCC MYA-565) OX=214684 GN=CNH00300 PE=3 SV=1
Q5KH89	Endoplasmic reticulum protein, putative OS=Cryptococcus neoformans var. neoformans serotype D (strain JEC21 / ATCC MYA-565) OX=214684 GN=CNE00870 PE=4 SV=1
Q5KML3	VpsB, putative OS=Cryptococcus neoformans var. neoformans serotype D (strain JEC21 / ATCC MYA-565) OX=214684 GN=CNB01300 PE=3 SV=1
Q5KPR7	Expressed protein OS=Cryptococcus neoformans var. neoformans serotype D (strain JEC21 / ATCC MYA-565) OX=214684 GN=CNA01790 PE=4 SV=1
Q5KPR0	Inositol polyphosphate-related phosphatase domain-containing protein OS=Cryptococcus neoformans var. neoformans serotype D (strain JEC21 / ATCC MYA-565) OX=214684 GN=CNA01860 PE=4 SV=1
Q5KCJ0	Pentatricopeptide repeat protein OS=Cryptococcus neoformans var. neoformans serotype D (strain JEC21 / ATCC MYA-565) OX=214684 GN=CNH01190 PE=4 SV=1
Q5KAF1	Dolichyl-phosphate-mannose--protein mannosyltransferase OS=Cryptococcus neoformans var. neoformans serotype D (strain JEC21 / ATCC MYA-565) OX=214684 GN=CNJ01930 PE=3 SV=1
Q5KK93	ER to Golgi transport-related protein, putative OS=Cryptococcus neoformans var. neoformans serotype D (strain JEC21 / ATCC MYA-565) OX=214684 GN=CNC03820 PE=4 SV=1
Q5KEG9	Protein phosphatase OS=Cryptococcus neoformans var. neoformans serotype D (strain JEC21 / ATCC MYA-565) OX=214684 GN=CNG00560 PE=3 SV=1
Q5K9A6	Uncharacterized protein OS=Cryptococcus neoformans var. neoformans serotype D (strain JEC21 / ATCC MYA-565) OX=214684 GN=CNK02610 PE=4 SV=1
Q5K852	Glycoprotein, putative OS=Cryptococcus neoformans var. neoformans serotype D (strain JEC21 / ATCC MYA-565) OX=214684 GN=CNM00090 PE=4 SV=1
Q5KC00	Peptidase, putative OS=Cryptococcus neoformans var. neoformans serotype D (strain JEC21 / ATCC MYA-565) OX=214684 GN=CNI00800 PE=4 SV=1
Q5KK29	Protein arginine N-methyltransferase OS=Cryptococcus neoformans var. neoformans serotype D (strain JEC21 / ATCC MYA-565) OX=214684 GN=CNC04460 PE=3 SV=1
P0CO86	Chromatin modification-related protein EAF3 OS=Cryptococcus neoformans var. neoformans serotype D (strain JEC21 / ATCC MYA-565) OX=214684 GN=EAF3 PE=3 SV=1
Q5KJE9	Major facilitator protein, putative OS=Cryptococcus neoformans var. neoformans serotype D (strain JEC21 / ATCC MYA-565) OX=214684 GN=CNC06780 PE=3 SV=1
Q5KK70	Dephospho-CoA kinase, putative OS=Cryptococcus neoformans var. neoformans serotype D (strain JEC21 / ATCC MYA-565) OX=214684 GN=CNC04050 PE=3 SV=1
P0CR10	ATP-dependent RNA helicase DBP9 OS=Cryptococcus neoformans var. neoformans serotype D (strain JEC21 / ATCC MYA-565) OX=214684 GN=DBP9 PE=3 SV=1
Q5KJG5	Protein-arginine N-methyltransferase, putative OS=Cryptococcus neoformans var. neoformans serotype D (strain JEC21 / ATCC MYA-565) OX=214684 GN=CNC06620 PE=4 SV=2
Q5KJR8	Thioredoxin, putative OS=Cryptococcus neoformans var. neoformans serotype D (strain JEC21 / ATCC MYA-565) OX=214684 GN=CNC05590 PE=4 SV=1
Q5KDL5	Expressed protein OS=Cryptococcus neoformans var. neoformans serotype D (strain JEC21 / ATCC MYA-565) OX=214684 GN=CNG03530 PE=4 SV=1
Q5KB63	Protein phosphatase, putative OS=Cryptococcus neoformans var. neoformans serotype D (strain JEC21 / ATCC MYA-565) OX=214684 GN=CNI03650 PE=4 SV=1
Q5KBY2	RNA polymerase II transcription factor, putative OS=Cryptococcus neoformans var. neoformans serotype D (strain JEC21 / ATCC MYA-565) OX=214684 GN=CNI00980 PE=3 SV=1
Q5KCL5	MMS2, putative OS=Cryptococcus neoformans var. neoformans serotype D (strain JEC21 / ATCC MYA-565) OX=214684 GN=CNH01440 PE=4 SV=2
Q5KCZ5	50s ribosomal protein l19, putative OS=Cryptococcus neoformans var. neoformans serotype D (strain JEC21 / ATCC MYA-565) OX=214684 GN=CNH02760 PE=3 SV=1
P0CM80	Conserved oligomeric Golgi complex subunit 6 OS=Cryptococcus neoformans var. neoformans serotype D (strain JEC21 / ATCC MYA-565) OX=214684 GN=COG6 PE=3 SV=1
Q5KCK8	Thioredoxin domain-containing protein OS=Cryptococcus neoformans var. neoformans serotype D (strain JEC21 / ATCC MYA-565) OX=214684 GN=CNH01370 PE=4 SV=1
Q5KJ38	Lipid particle protein, putative OS=Cryptococcus neoformans var. neoformans serotype D (strain JEC21 / ATCC MYA-565) OX=214684 GN=CND00760 PE=3 SV=2
Q5KAA8	RanBD1 domain-containing protein OS=Cryptococcus neoformans var. neoformans serotype D (strain JEC21 / ATCC MYA-565) OX=214684 GN=CNJ02370 PE=4 SV=1
Q5KJM9	N-acetyltransferase domain-containing protein OS=Cryptococcus neoformans var. neoformans serotype D (strain JEC21 / ATCC MYA-565) OX=214684 GN=CNC05960 PE=4 SV=2
Q5KIZ8	Ubiquitin carboxyl-terminal hydrolase OS=Cryptococcus neoformans var. neoformans serotype D (strain JEC21 / ATCC MYA-565) OX=214684 GN=CND01170 PE=3 SV=1
Q5KN82	Methylenetetrahydrofolate reductase (NADPH), putative OS=Cryptococcus neoformans var. neoformans serotype D (strain JEC21 / ATCC MYA-565) OX=214684 GN=CNA07390 PE=3 SV=1
Q5KE02	Cytochrome c oxidase subunit 9, mitochondrial OS=Cryptococcus neoformans var. neoformans serotype D (strain JEC21 / ATCC MYA-565) OX=214684 GN=CNG02210 PE=3 SV=1
Q5KA21	Integral membrane protein sed5, putative OS=Cryptococcus neoformans var. neoformans serotype D (strain JEC21 / ATCC MYA-565) OX=214684 GN=CNJ03350 PE=3 SV=1
Q5KFR3	Pre-mRNA-splicing factor 18 OS=Cryptococcus neoformans var. neoformans serotype D (strain JEC21 / ATCC MYA-565) OX=214684 GN=CNF00860 PE=3 SV=1
Q5KQ67	Alcohol dehydrogenase, putative OS=Cryptococcus neoformans var. neoformans serotype D (strain JEC21 / ATCC MYA-565) OX=214684 GN=CNA00280 PE=4 SV=1
Q5KND7	RNA-binding protein rnp24, putative OS=Cryptococcus neoformans var. neoformans serotype D (strain JEC21 / ATCC MYA-565) OX=214684 GN=CNA06850 PE=4 SV=1
Q5KID4	Expressed protein OS=Cryptococcus neoformans var. neoformans serotype D (strain JEC21 / ATCC MYA-565) OX=214684 GN=CND03370 PE=3 SV=2
Q5KB61	U4/U6.U5 tri-snRNP-associated protein 1 OS=Cryptococcus neoformans var. neoformans serotype D (strain JEC21 / ATCC MYA-565) OX=214684 GN=CNI03670 PE=3 SV=1
Q5KBE4	Nuclear pore complex protein OS=Cryptococcus neoformans var. neoformans serotype D (strain JEC21 / ATCC MYA-565) OX=214684 GN=CNI02830 PE=3 SV=1
Q5KJI7	Golgi to vacuole transport-related protein, putative OS=Cryptococcus neoformans var. neoformans serotype D (strain JEC21 / ATCC MYA-565) OX=214684 GN=CNC06410 PE=3 SV=2
Q5K786	SUMO activating enzyme, putative OS=Cryptococcus neoformans var. neoformans serotype D (strain JEC21 / ATCC MYA-565) OX=214684 GN=CNN00720 PE=4 SV=2
Q5K7E1	Nuclear localization sequence binding protein, putative OS=Cryptococcus neoformans var. neoformans serotype D (strain JEC21 / ATCC MYA-565) OX=214684 GN=CNN00170 PE=4 SV=1
P0CR90	Mitochondrial import inner membrane translocase subunit TIM54 OS=Cryptococcus neoformans var. neoformans serotype D (strain JEC21 / ATCC MYA-565) OX=214684 GN=TIM54 PE=3 SV=1
Q5KFY6	non-specific serine/threonine protein kinase OS=Cryptococcus neoformans var. neoformans serotype D (strain JEC21 / ATCC MYA-565) OX=214684 GN=CNF00140 PE=3 SV=1
Q5KD19	Cell wall integrity protein scw1, putative OS=Cryptococcus neoformans var. neoformans serotype D (strain JEC21 / ATCC MYA-565) OX=214684 GN=CNH03000 PE=4 SV=1
Q5KK64	AAA family ATPase, putative OS=Cryptococcus neoformans var. neoformans serotype D (strain JEC21 / ATCC MYA-565) OX=214684 GN=CNC04110 PE=3 SV=1
P0CP84	Peptidyl-prolyl cis-trans isomerase-like 1 OS=Cryptococcus neoformans var. neoformans serotype D (strain JEC21 / ATCC MYA-565) OX=214684 GN=CYP1 PE=3 SV=1
Q5KCT4	Ubiquitin-like domain-containing protein OS=Cryptococcus neoformans var. neoformans serotype D (strain JEC21 / ATCC MYA-565) OX=214684 GN=CNH02170 PE=4 SV=2
Q5K9A8	DNA mismatch repair protein OS=Cryptococcus neoformans var. neoformans serotype D (strain JEC21 / ATCC MYA-565) OX=214684 GN=CNK02590 PE=3 SV=2
Q5KDW2	Phospholipid binding protein, putative OS=Cryptococcus neoformans var. neoformans serotype D (strain JEC21 / ATCC MYA-565) OX=214684 GN=CNG02590 PE=4 SV=2
Q5KC67	Oxidoreductase, putative OS=Cryptococcus neoformans var. neoformans serotype D (strain JEC21 / ATCC MYA-565) OX=214684 GN=CNI00060 PE=4 SV=1
Q5KMZ5	C-8 sterol isomerase OS=Cryptococcus neoformans var. neoformans serotype D (strain JEC21 / ATCC MYA-565) OX=214684 GN=CNA08290 PE=3 SV=1
Q5KEQ5	SNF1-related kinase complex anchoring protein SIP1, putative OS=Cryptococcus neoformans var. neoformans serotype D (strain JEC21 / ATCC MYA-565) OX=214684 GN=CNF04640 PE=3 SV=1
Q5K9M6	Expressed protein OS=Cryptococcus neoformans var. neoformans serotype D (strain JEC21 / ATCC MYA-565) OX=214684 GN=CNK01440 PE=4 SV=1
Q5KGL4	MHYT domain-containing protein OS=Cryptococcus neoformans var. neoformans serotype D (strain JEC21 / ATCC MYA-565) OX=214684 GN=CNE03200 PE=4 SV=2
Q5K9P6	Phosphoglycerate mutase OS=Cryptococcus neoformans var. neoformans serotype D (strain JEC21 / ATCC MYA-565) OX=214684 GN=CNK01230 PE=4 SV=2
Q5K936	Inositol-polyphosphate 5-phosphatase, putative OS=Cryptococcus neoformans var. neoformans serotype D (strain JEC21 / ATCC MYA-565) OX=214684 GN=CNK03360 PE=4 SV=2
Q5KK05	Dolichyl-diphosphooligosaccharide--protein glycosyltransferase subunit 2 OS=Cryptococcus neoformans var. neoformans serotype D (strain JEC21 / ATCC MYA-565) OX=214684 GN=CNC04720 PE=3 SV=1
Q5KBL4	1-phosphatidylinositol 4-kinase OS=Cryptococcus neoformans var. neoformans serotype D (strain JEC21 / ATCC MYA-565) OX=214684 GN=CNI02140 PE=3 SV=2
Q5KAG6	ATP synthase regulation protein NCA2 OS=Cryptococcus neoformans var. neoformans serotype D (strain JEC21 / ATCC MYA-565) OX=214684 GN=CNJ01770 PE=4 SV=1
Q5KII7	Expressed protein OS=Cryptococcus neoformans var. neoformans serotype D (strain JEC21 / ATCC MYA-565) OX=214684 GN=CND02820 PE=4 SV=1
Q5KD44	NIPSNAP domain-containing protein OS=Cryptococcus neoformans var. neoformans serotype D (strain JEC21 / ATCC MYA-565) OX=214684 GN=CNH03240 PE=3 SV=1
Q5KCX9	Cleft lip and palate associated transmembrane protein, putative OS=Cryptococcus neoformans var. neoformans serotype D (strain JEC21 / ATCC MYA-565) OX=214684 GN=CNH02590 PE=3 SV=1
Q5KF22	Uncharacterized protein OS=Cryptococcus neoformans var. neoformans serotype D (strain JEC21 / ATCC MYA-565) OX=214684 GN=CNF03370 PE=4 SV=2
A0A0S2M5H8	SRP9 domain-containing protein OS=Cryptococcus neoformans var. neoformans serotype D (strain JEC21 / ATCC MYA-565) OX=214684 GN=CNF01805 PE=4 SV=1
Q5KDH2	Protein kinase domain-containing protein OS=Cryptococcus neoformans var. neoformans serotype D (strain JEC21 / ATCC MYA-565) OX=214684 GN=CNG04000 PE=3 SV=1
Q5K788	Programmed cell death protein 2 C-terminal domain-containing protein OS=Cryptococcus neoformans var. neoformans serotype D (strain JEC21 / ATCC MYA-565) OX=214684 GN=CNN00700 PE=4 SV=1
Q5KLP6	Expressed protein OS=Cryptococcus neoformans var. neoformans serotype D (strain JEC21 / ATCC MYA-565) OX=214684 GN=CNB04540 PE=3 SV=1
Q5KCN0	ATPase, putative OS=Cryptococcus neoformans var. neoformans serotype D (strain JEC21 / ATCC MYA-565) OX=214684 GN=CNH01640 PE=4 SV=2
Q5KG48	Expressed protein OS=Cryptococcus neoformans var. neoformans serotype D (strain JEC21 / ATCC MYA-565) OX=214684 GN=CNE04880 PE=4 SV=1
Q5KEJ0	Expressed protein OS=Cryptococcus neoformans var. neoformans serotype D (strain JEC21 / ATCC MYA-565) OX=214684 GN=CNG00370 PE=4 SV=1
Q5K7Y3	Phytoene synthase OS=Cryptococcus neoformans var. neoformans serotype D (strain JEC21 / ATCC MYA-565) OX=214684 GN=CNM00870 PE=4 SV=2
Q5KP84	Protein serine/threonine kinase, putative OS=Cryptococcus neoformans var. neoformans serotype D (strain JEC21 / ATCC MYA-565) OX=214684 GN=CNA03840 PE=4 SV=2
Q5KNS8	Expressed protein OS=Cryptococcus neoformans var. neoformans serotype D (strain JEC21 / ATCC MYA-565) OX=214684 GN=CNA05440 PE=4 SV=1
Q5KNY9	Ptc1p, putative OS=Cryptococcus neoformans var. neoformans serotype D (strain JEC21 / ATCC MYA-565) OX=214684 GN=CNA04830 PE=3 SV=1
Q5K7Z2	Chromatin remodeling-related protein, putative OS=Cryptococcus neoformans var. neoformans serotype D (strain JEC21 / ATCC MYA-565) OX=214684 GN=CNM00780 PE=4 SV=2
Q5KJM2	RNA binding protein, putative OS=Cryptococcus neoformans var. neoformans serotype D (strain JEC21 / ATCC MYA-565) OX=214684 GN=CNC06030 PE=4 SV=2
Q5K9S4	Ubiquinone biosynthesis O-methyltransferase, mitochondrial OS=Cryptococcus neoformans var. neoformans serotype D (strain JEC21 / ATCC MYA-565) OX=214684 GN=COQ3 PE=3 SV=1
Q5K937	Short-chain dehydrogenase OS=Cryptococcus neoformans var. neoformans serotype D (strain JEC21 / ATCC MYA-565) OX=214684 GN=CNK03350 PE=3 SV=2
Q5KPI4	V-type proton ATPase proteolipid subunit OS=Cryptococcus neoformans var. neoformans serotype D (strain JEC21 / ATCC MYA-565) OX=214684 GN=CNA02690 PE=3 SV=1
Q5KKH6	Small nuclear ribonucleoprotein hPrp3, putative OS=Cryptococcus neoformans var. neoformans serotype D (strain JEC21 / ATCC MYA-565) OX=214684 GN=CNC02980 PE=4 SV=2
Q5KKH7	Oxaloacetate carrier, putative OS=Cryptococcus neoformans var. neoformans serotype D (strain JEC21 / ATCC MYA-565) OX=214684 GN=CNC02970 PE=3 SV=2
Q5KAE2	RRM domain-containing protein OS=Cryptococcus neoformans var. neoformans serotype D (strain JEC21 / ATCC MYA-565) OX=214684 GN=CNJ02010 PE=4 SV=1
Q5KCJ2	Pi-transporter A-1, putative OS=Cryptococcus neoformans var. neoformans serotype D (strain JEC21 / ATCC MYA-565) OX=214684 GN=CNH01210 PE=4 SV=1
Q5KJ05	Expressed protein OS=Cryptococcus neoformans var. neoformans serotype D (strain JEC21 / ATCC MYA-565) OX=214684 GN=CND01100 PE=4 SV=1
Q5KCJ1	GH16 domain-containing protein OS=Cryptococcus neoformans var. neoformans serotype D (strain JEC21 / ATCC MYA-565) OX=214684 GN=CNH01200 PE=4 SV=1
Q5KNK8	Uncharacterized protein OS=Cryptococcus neoformans var. neoformans serotype D (strain JEC21 / ATCC MYA-565) OX=214684 GN=CNA06140 PE=4 SV=1
Q5KF34	G-patch domain-containing protein OS=Cryptococcus neoformans var. neoformans serotype D (strain JEC21 / ATCC MYA-565) OX=214684 GN=CNF03230 PE=3 SV=2
Q5KM53	Serine/threonine-protein kinase, putative OS=Cryptococcus neoformans var. neoformans serotype D (strain JEC21 / ATCC MYA-565) OX=214684 GN=CNB02900 PE=3 SV=2
Q5KIA5	Vacuolar protein 14 C-terminal Fig4-binding domain-containing protein OS=Cryptococcus neoformans var. neoformans serotype D (strain JEC21 / ATCC MYA-565) OX=214684 GN=CND03650 PE=3 SV=2
Q5KMH8	Acyl-CoA dehydrogenase, long-chain specific, putative OS=Cryptococcus neoformans var. neoformans serotype D (strain JEC21 / ATCC MYA-565) OX=214684 GN=CNB01650 PE=3 SV=1
Q5KJF6	Nucleoporin POM152 OS=Cryptococcus neoformans var. neoformans serotype D (strain JEC21 / ATCC MYA-565) OX=214684 GN=CNC06710 PE=4 SV=2
Q5KEW3	Metallo-dependent phosphatase OS=Cryptococcus neoformans var. neoformans serotype D (strain JEC21 / ATCC MYA-565) OX=214684 GN=CNF04020 PE=3 SV=1
Q5KCQ1	NADP-dependent oxidoreductase domain-containing protein OS=Cryptococcus neoformans var. neoformans serotype D (strain JEC21 / ATCC MYA-565) OX=214684 GN=CNH01850 PE=4 SV=1
Q5KF77	Rho GTPase activator, putative OS=Cryptococcus neoformans var. neoformans serotype D (strain JEC21 / ATCC MYA-565) OX=214684 GN=CNF02710 PE=4 SV=2
Q5KFH4	Centrosomal protein ATPase OS=Cryptococcus neoformans var. neoformans serotype D (strain JEC21 / ATCC MYA-565) OX=214684 GN=CNF01740 PE=4 SV=1
Q5K8Q3	Calcium-transporting ATPase OS=Cryptococcus neoformans var. neoformans serotype D (strain JEC21 / ATCC MYA-565) OX=214684 GN=CNL04870 PE=3 SV=2
Q5KQ88	Expressed protein OS=Cryptococcus neoformans var. neoformans serotype D (strain JEC21 / ATCC MYA-565) OX=214684 GN=CNA00130 PE=4 SV=2
Q5KNI2	Chromatin remodeling-related protein, putative OS=Cryptococcus neoformans var. neoformans serotype D (strain JEC21 / ATCC MYA-565) OX=214684 GN=CNA06400 PE=4 SV=2
Q5KPZ0	C-14 sterol reductase, putative OS=Cryptococcus neoformans var. neoformans serotype D (strain JEC21 / ATCC MYA-565) OX=214684 GN=CNA01070 PE=3 SV=1
Q5K892	Uncharacterized protein OS=Cryptococcus neoformans var. neoformans serotype D (strain JEC21 / ATCC MYA-565) OX=214684 GN=CNL06530 PE=4 SV=2
Q5K7M8	N-acetylglucosamine-6-phosphate deacetylase OS=Cryptococcus neoformans var. neoformans serotype D (strain JEC21 / ATCC MYA-565) OX=214684 GN=CNM01890 PE=3 SV=1
Q5KB65	6-phosphofructo-2-kinase/fructose-2, 6-bisphosphatase bifunctional enzyme, putative OS=Cryptococcus neoformans var. neoformans serotype D (strain JEC21 / ATCC MYA-565) OX=214684 GN=CNI03630 PE=4 SV=1
Q5K853	Peptide alpha-N-acetyltransferase, putative OS=Cryptococcus neoformans var. neoformans serotype D (strain JEC21 / ATCC MYA-565) OX=214684 GN=CNM00080 PE=4 SV=2
Q5KGD0	Iron ion transport-related protein, putative OS=Cryptococcus neoformans var. neoformans serotype D (strain JEC21 / ATCC MYA-565) OX=214684 GN=CNE04050 PE=4 SV=1
P0CM88	Endoribonuclease YSH1 OS=Cryptococcus neoformans var. neoformans serotype D (strain JEC21 / ATCC MYA-565) OX=214684 GN=YSH1 PE=3 SV=1
Q5K878	PRA1 family protein OS=Cryptococcus neoformans var. neoformans serotype D (strain JEC21 / ATCC MYA-565) OX=214684 GN=CNL06650 PE=3 SV=1
Q5KE58	RNA helicase OS=Cryptococcus neoformans var. neoformans serotype D (strain JEC21 / ATCC MYA-565) OX=214684 GN=CNG01650 PE=3 SV=1
Q5KEP4	Conserved oligomeric Golgi complex subunit 7 OS=Cryptococcus neoformans var. neoformans serotype D (strain JEC21 / ATCC MYA-565) OX=214684 GN=CNF04750 PE=3 SV=1
Q5KE86	ATP-binding cassette (ABC) transporter, putative OS=Cryptococcus neoformans var. neoformans serotype D (strain JEC21 / ATCC MYA-565) OX=214684 GN=CNG01370 PE=4 SV=1
Q5KL60	Long-chain-fatty-acid-CoA ligase, putative OS=Cryptococcus neoformans var. neoformans serotype D (strain JEC21 / ATCC MYA-565) OX=214684 GN=CNC00660 PE=4 SV=1
Q5KI33	Sodium/hydrogen exchanger OS=Cryptococcus neoformans var. neoformans serotype D (strain JEC21 / ATCC MYA-565) OX=214684 GN=CND04380 PE=3 SV=1
Q5K8G1	NADPH:adrenodoxin oxidoreductase, mitochondrial OS=Cryptococcus neoformans var. neoformans serotype D (strain JEC21 / ATCC MYA-565) OX=214684 GN=CNL05820 PE=3 SV=1
P0CN72	Endoplasmic reticulum vesicle protein 25 OS=Cryptococcus neoformans var. neoformans serotype D (strain JEC21 / ATCC MYA-565) OX=214684 GN=ERV25 PE=3 SV=1
Q5KD03	Expressed protein OS=Cryptococcus neoformans var. neoformans serotype D (strain JEC21 / ATCC MYA-565) OX=214684 GN=CNH02840 PE=4 SV=1
Q5KND4	Uracil-DNA glycosylase OS=Cryptococcus neoformans var. neoformans serotype D (strain JEC21 / ATCC MYA-565) OX=214684 GN=UNG1 PE=3 SV=1
Q5KCC3	Glutamate 5-kinase, putative OS=Cryptococcus neoformans var. neoformans serotype D (strain JEC21 / ATCC MYA-565) OX=214684 GN=CNH00530 PE=3 SV=1
Q5K7K1	Uncharacterized protein OS=Cryptococcus neoformans var. neoformans serotype D (strain JEC21 / ATCC MYA-565) OX=214684 GN=CNM02150 PE=4 SV=1
Q5K7X0	ER to Golgi transport-related protein, putative OS=Cryptococcus neoformans var. neoformans serotype D (strain JEC21 / ATCC MYA-565) OX=214684 GN=CNM01000 PE=4 SV=1
Q5KJT1	J domain-containing protein OS=Cryptococcus neoformans var. neoformans serotype D (strain JEC21 / ATCC MYA-565) OX=214684 GN=CNC05470 PE=4 SV=2
Q5KNK4	GTPase, putative OS=Cryptococcus neoformans var. neoformans serotype D (strain JEC21 / ATCC MYA-565) OX=214684 GN=CNA06180 PE=4 SV=2
Q5KNX0	CCHC-type domain-containing protein OS=Cryptococcus neoformans var. neoformans serotype D (strain JEC21 / ATCC MYA-565) OX=214684 GN=CNA05020 PE=4 SV=1
Q5KBN7	Karyogamy-related protein, putative OS=Cryptococcus neoformans var. neoformans serotype D (strain JEC21 / ATCC MYA-565) OX=214684 GN=CNI01940 PE=4 SV=2
Q5K9S2	MHD domain-containing protein OS=Cryptococcus neoformans var. neoformans serotype D (strain JEC21 / ATCC MYA-565) OX=214684 GN=CNK00960 PE=4 SV=2
Q5KP57	ER organization and biogenesis-related protein, putative OS=Cryptococcus neoformans var. neoformans serotype D (strain JEC21 / ATCC MYA-565) OX=214684 GN=CNA04110 PE=4 SV=2
Q5K7U8	Expressed protein OS=Cryptococcus neoformans var. neoformans serotype D (strain JEC21 / ATCC MYA-565) OX=214684 GN=CNM01210 PE=4 SV=2
Q5KIB2	Enzyme regulator, putative OS=Cryptococcus neoformans var. neoformans serotype D (strain JEC21 / ATCC MYA-565) OX=214684 GN=CND03590 PE=4 SV=1
Q5KLQ0	50S ribosomal protein L10 OS=Cryptococcus neoformans var. neoformans serotype D (strain JEC21 / ATCC MYA-565) OX=214684 GN=CNB04500 PE=3 SV=2
Q5K9H4	MICOS complex subunit MIC12 OS=Cryptococcus neoformans var. neoformans serotype D (strain JEC21 / ATCC MYA-565) OX=214684 GN=CNK01920 PE=3 SV=1
Q5KIH2	Right handed beta helix domain-containing protein OS=Cryptococcus neoformans var. neoformans serotype D (strain JEC21 / ATCC MYA-565) OX=214684 GN=CND02980 PE=4 SV=1
P0CQ02	Serine/threonine-protein phosphatase 2A activator 2 OS=Cryptococcus neoformans var. neoformans serotype D (strain JEC21 / ATCC MYA-565) OX=214684 GN=RRD2 PE=3 SV=1
Q5KIT3	Nuclear pore complex protein Nup160 OS=Cryptococcus neoformans var. neoformans serotype D (strain JEC21 / ATCC MYA-565) OX=214684 GN=CND01840 PE=4 SV=1
Q5KMT7	Endoplasmic reticulum junction formation protein lunapark OS=Cryptococcus neoformans var. neoformans serotype D (strain JEC21 / ATCC MYA-565) OX=214684 GN=CNB00530 PE=3 SV=2
Q5KB75	Nuclear RNA export factor 1/2 OS=Cryptococcus neoformans var. neoformans serotype D (strain JEC21 / ATCC MYA-565) OX=214684 GN=CNI03520 PE=3 SV=2
Q5KD64	DFDF domain-containing protein OS=Cryptococcus neoformans var. neoformans serotype D (strain JEC21 / ATCC MYA-565) OX=214684 GN=CNH03440 PE=4 SV=2
Q5KNE1	Expressed protein OS=Cryptococcus neoformans var. neoformans serotype D (strain JEC21 / ATCC MYA-565) OX=214684 GN=CNA06810 PE=4 SV=1
Q5KCN1	Expressed protein OS=Cryptococcus neoformans var. neoformans serotype D (strain JEC21 / ATCC MYA-565) OX=214684 GN=CNH01650 PE=4 SV=2
Q5KNF4	Chitobiosyldiphosphodolichol beta-mannosyltransferase OS=Cryptococcus neoformans var. neoformans serotype D (strain JEC21 / ATCC MYA-565) OX=214684 GN=CNA06670 PE=4 SV=1
Q5KNA1	Serine C-palmitoyltransferase, putative OS=Cryptococcus neoformans var. neoformans serotype D (strain JEC21 / ATCC MYA-565) OX=214684 GN=CNA07210 PE=4 SV=1
Q5KLC4	Xenobiotic-transporting ATPase, putative OS=Cryptococcus neoformans var. neoformans serotype D (strain JEC21 / ATCC MYA-565) OX=214684 GN=CNB05770 PE=4 SV=1
P0CP34	Stress response protein NST1 OS=Cryptococcus neoformans var. neoformans serotype D (strain JEC21 / ATCC MYA-565) OX=214684 GN=NST1 PE=3 SV=1
Q5KGI4	Protein YIP OS=Cryptococcus neoformans var. neoformans serotype D (strain JEC21 / ATCC MYA-565) OX=214684 GN=CNE03500 PE=3 SV=1
Q5KBU3	Expressed protein OS=Cryptococcus neoformans var. neoformans serotype D (strain JEC21 / ATCC MYA-565) OX=214684 GN=CNI01390 PE=4 SV=1
Q5KGY4	MRP family ATP-binding protein OS=Cryptococcus neoformans var. neoformans serotype D (strain JEC21 / ATCC MYA-565) OX=214684 GN=CNE01920 PE=3 SV=2
Q5K866	Expressed protein OS=Cryptococcus neoformans var. neoformans serotype D (strain JEC21 / ATCC MYA-565) OX=214684 GN=CNL06780 PE=4 SV=1
Q5KJG7	phenylalanine--tRNA ligase OS=Cryptococcus neoformans var. neoformans serotype D (strain JEC21 / ATCC MYA-565) OX=214684 GN=CNC06600 PE=3 SV=2
Q5KFA5	Glyoxal oxidase, putative OS=Cryptococcus neoformans var. neoformans serotype D (strain JEC21 / ATCC MYA-565) OX=214684 GN=CNF02420 PE=4 SV=1
Q5KLY4	SMP domain-containing protein OS=Cryptococcus neoformans var. neoformans serotype D (strain JEC21 / ATCC MYA-565) OX=214684 GN=CNB03630 PE=4 SV=1
Q5K992	Beta-1,3 glucan biosynthesis-related protein, putative OS=Cryptococcus neoformans var. neoformans serotype D (strain JEC21 / ATCC MYA-565) OX=214684 GN=CNK02770 PE=4 SV=1
Q5KPG9	Protein phosphatase inhibitor, putative OS=Cryptococcus neoformans var. neoformans serotype D (strain JEC21 / ATCC MYA-565) OX=214684 GN=CNA02840 PE=4 SV=2
Q5KFV0	ATP synthase mitochondrial F1 complex assembly factor 1 OS=Cryptococcus neoformans var. neoformans serotype D (strain JEC21 / ATCC MYA-565) OX=214684 GN=CNF00480 PE=3 SV=1
P0CO06	Histone acetyltransferase type B catalytic subunit OS=Cryptococcus neoformans var. neoformans serotype D (strain JEC21 / ATCC MYA-565) OX=214684 GN=HAT1 PE=3 SV=1
A0A0S2LI41	Uncharacterized protein OS=Cryptococcus neoformans var. neoformans serotype D (strain JEC21 / ATCC MYA-565) OX=214684 GN=CNB00175 PE=4 SV=1
Q5K746	Uncharacterized protein OS=Cryptococcus neoformans var. neoformans serotype D (strain JEC21 / ATCC MYA-565) OX=214684 GN=CNN01130 PE=4 SV=1
Q5KEX6	Myosin heavy chain, putative OS=Cryptococcus neoformans var. neoformans serotype D (strain JEC21 / ATCC MYA-565) OX=214684 GN=CNF03870 PE=4 SV=1
Q5KM11	Expressed protein OS=Cryptococcus neoformans var. neoformans serotype D (strain JEC21 / ATCC MYA-565) OX=214684 GN=CNB03380 PE=4 SV=1
Q5KH75	Ubiquinone biosynthesis-related protein, putative OS=Cryptococcus neoformans var. neoformans serotype D (strain JEC21 / ATCC MYA-565) OX=214684 GN=CNE00990 PE=3 SV=1
Q5KII8	CAP1-related OS=Cryptococcus neoformans var. neoformans serotype D (strain JEC21 / ATCC MYA-565) OX=214684 GN=CND02810 PE=4 SV=1
Q5KCN6	Exocyst complex component Sec8 OS=Cryptococcus neoformans var. neoformans serotype D (strain JEC21 / ATCC MYA-565) OX=214684 GN=CNH01700 PE=3 SV=2
Q5KCL9	Conserved oligomeric Golgi complex subunit 8 OS=Cryptococcus neoformans var. neoformans serotype D (strain JEC21 / ATCC MYA-565) OX=214684 GN=CNH01540 PE=3 SV=1
Q5KAN8	Nucleoporin Nup54 alpha-helical domain-containing protein OS=Cryptococcus neoformans var. neoformans serotype D (strain JEC21 / ATCC MYA-565) OX=214684 GN=CNJ01040 PE=4 SV=1
Q5K9N1	Chromatin modification-related protein OS=Cryptococcus neoformans var. neoformans serotype D (strain JEC21 / ATCC MYA-565) OX=214684 GN=CNK01390 PE=3 SV=1
Q5KGH6	Phosphate transporter, putative OS=Cryptococcus neoformans var. neoformans serotype D (strain JEC21 / ATCC MYA-565) OX=214684 GN=CNE03570 PE=4 SV=1
Q5K9N8	Replication factor C subunit 1 OS=Cryptococcus neoformans var. neoformans serotype D (strain JEC21 / ATCC MYA-565) OX=214684 GN=CNK01320 PE=3 SV=1
Q5KLE9	Nop domain-containing protein OS=Cryptococcus neoformans var. neoformans serotype D (strain JEC21 / ATCC MYA-565) OX=214684 GN=CNB05520 PE=3 SV=1
Q5KNP9	Expressed protein OS=Cryptococcus neoformans var. neoformans serotype D (strain JEC21 / ATCC MYA-565) OX=214684 GN=CNA05750 PE=4 SV=2
P0CQ62	E3 ubiquitin-protein ligase BRE1 OS=Cryptococcus neoformans var. neoformans serotype D (strain JEC21 / ATCC MYA-565) OX=214684 GN=BRE1 PE=3 SV=1
P0CQ82	ATP-dependent RNA helicase DBP4 OS=Cryptococcus neoformans var. neoformans serotype D (strain JEC21 / ATCC MYA-565) OX=214684 GN=DBP4 PE=3 SV=1
Q5KPW7	rRNA processing-related protein, putative OS=Cryptococcus neoformans var. neoformans serotype D (strain JEC21 / ATCC MYA-565) OX=214684 GN=CNA01290 PE=3 SV=1
Q5KPQ4	Splicing factor Cactin OS=Cryptococcus neoformans var. neoformans serotype D (strain JEC21 / ATCC MYA-565) OX=214684 GN=CNA01920 PE=3 SV=1
Q5KEI8	Plasma membrane ATPase OS=Cryptococcus neoformans var. neoformans serotype D (strain JEC21 / ATCC MYA-565) OX=214684 GN=CNG00380 PE=3 SV=1
Q5K6T9	Expressed protein OS=Cryptococcus neoformans var. neoformans serotype D (strain JEC21 / ATCC MYA-565) OX=214684 GN=CNN02300 PE=4 SV=1
Q5K917	Catalase, putative OS=Cryptococcus neoformans var. neoformans serotype D (strain JEC21 / ATCC MYA-565) OX=214684 GN=CNH03740 PE=3 SV=1
Q5KKS5	NEDD8-activating enzyme E1 catalytic subunit OS=Cryptococcus neoformans var. neoformans serotype D (strain JEC21 / ATCC MYA-565) OX=214684 GN=CNC02000 PE=3 SV=1
Q5K8F0	Maltose O-acetyltransferase OS=Cryptococcus neoformans var. neoformans serotype D (strain JEC21 / ATCC MYA-565) OX=214684 GN=CNL05940 PE=3 SV=1
Q5K792	Glucan 1,3 beta-glucosidase protein putative OS=Cryptococcus neoformans var. neoformans serotype D (strain JEC21 / ATCC MYA-565) OX=214684 GN=CNN00660 PE=3 SV=2
Q5KDQ4	Ribosomal protein L6, putative OS=Cryptococcus neoformans var. neoformans serotype D (strain JEC21 / ATCC MYA-565) OX=214684 GN=CNG03160 PE=3 SV=1
Q5K721	Dipeptidyl-peptidase and tripeptidyl-peptidase, putative OS=Cryptococcus neoformans var. neoformans serotype D (strain JEC21 / ATCC MYA-565) OX=214684 GN=CNN01410 PE=3 SV=1
Q5KB98	Cytoplasm protein, putative OS=Cryptococcus neoformans var. neoformans serotype D (strain JEC21 / ATCC MYA-565) OX=214684 GN=CNI03290 PE=4 SV=1
Q5KAB7	Expressed protein OS=Cryptococcus neoformans var. neoformans serotype D (strain JEC21 / ATCC MYA-565) OX=214684 GN=CNJ02280 PE=4 SV=2
Q5KIF8	Ribosome production factor 2 homolog OS=Cryptococcus neoformans var. neoformans serotype D (strain JEC21 / ATCC MYA-565) OX=214684 GN=CND03120 PE=3 SV=1
Q5KLQ5	DNA clamp loader, putative OS=Cryptococcus neoformans var. neoformans serotype D (strain JEC21 / ATCC MYA-565) OX=214684 GN=CNB04440 PE=4 SV=1
Q5KIL6	Terpene cyclase/mutase family member OS=Cryptococcus neoformans var. neoformans serotype D (strain JEC21 / ATCC MYA-565) OX=214684 GN=CND02520 PE=3 SV=1
Q5KM04	Lysine decarboxylase OS=Cryptococcus neoformans var. neoformans serotype D (strain JEC21 / ATCC MYA-565) OX=214684 GN=CNB03440 PE=4 SV=1
Q5KGP1	Protein FAM50 OS=Cryptococcus neoformans var. neoformans serotype D (strain JEC21 / ATCC MYA-565) OX=214684 GN=CNE02860 PE=4 SV=1
Q5KG66	GDT1 family protein OS=Cryptococcus neoformans var. neoformans serotype D (strain JEC21 / ATCC MYA-565) OX=214684 GN=CNE04690 PE=3 SV=1
Q5KMS5	Probable vacuolar protein sorting-associated protein 16 homolog OS=Cryptococcus neoformans var. neoformans serotype D (strain JEC21 / ATCC MYA-565) OX=214684 GN=CNB00650 PE=3 SV=2
Q5KM59	Expressed protein OS=Cryptococcus neoformans var. neoformans serotype D (strain JEC21 / ATCC MYA-565) OX=214684 GN=CNB02840 PE=4 SV=1
Q5KLN5	BZIP domain-containing protein OS=Cryptococcus neoformans var. neoformans serotype D (strain JEC21 / ATCC MYA-565) OX=214684 GN=CNB04650 PE=4 SV=1
Q5KCE1	ARM repeat-containing protein OS=Cryptococcus neoformans var. neoformans serotype D (strain JEC21 / ATCC MYA-565) OX=214684 GN=CNH00700 PE=4 SV=1
Q5K8Y7	Expressed protein OS=Cryptococcus neoformans var. neoformans serotype D (strain JEC21 / ATCC MYA-565) OX=214684 GN=CNL04030 PE=4 SV=2
Q5K7L8	PAS domain-containing protein OS=Cryptococcus neoformans var. neoformans serotype D (strain JEC21 / ATCC MYA-565) OX=214684 GN=CNM01990 PE=4 SV=2
Q5KKB8	AMP deaminase OS=Cryptococcus neoformans var. neoformans serotype D (strain JEC21 / ATCC MYA-565) OX=214684 GN=CNC03570 PE=3 SV=2
Q5K8V4	Expressed protein OS=Cryptococcus neoformans var. neoformans serotype D (strain JEC21 / ATCC MYA-565) OX=214684 GN=CNL04370 PE=4 SV=1
Q5KG85	TLC domain-containing protein OS=Cryptococcus neoformans var. neoformans serotype D (strain JEC21 / ATCC MYA-565) OX=214684 GN=CNE04490 PE=3 SV=1
Q5KHZ0	Expressed protein OS=Cryptococcus neoformans var. neoformans serotype D (strain JEC21 / ATCC MYA-565) OX=214684 GN=CND04810 PE=4 SV=2
P0CS80	tRNA (guanine-N(7)-)-methyltransferase OS=Cryptococcus neoformans var. neoformans serotype D (strain JEC21 / ATCC MYA-565) OX=214684 GN=TRM8 PE=3 SV=1
Q5KF20	COP9 signalosome complex subunit 6 OS=Cryptococcus neoformans var. neoformans serotype D (strain JEC21 / ATCC MYA-565) OX=214684 GN=CNF03400 PE=3 SV=2
Q5KLS1	Elongator complex protein 2 OS=Cryptococcus neoformans var. neoformans serotype D (strain JEC21 / ATCC MYA-565) OX=214684 GN=CNB04270 PE=3 SV=2
Q5KIV5	Protein YOP1 OS=Cryptococcus neoformans var. neoformans serotype D (strain JEC21 / ATCC MYA-565) OX=214684 GN=CND01620 PE=4 SV=1
Q5K902	Xylulose kinase OS=Cryptococcus neoformans var. neoformans serotype D (strain JEC21 / ATCC MYA-565) OX=214684 GN=CNH03870 PE=3 SV=1
Q5KA65	3-O-alpha-D-mannopyranosyl-alpha-D-mannopyranose xylosylphosphotransferase OS=Cryptococcus neoformans var. neoformans serotype D (strain JEC21 / ATCC MYA-565) OX=214684 GN=XPT1 PE=3 SV=1
Q5K7C9	2-oxoadipate dioxygenase/decarboxylase OS=Cryptococcus neoformans var. neoformans serotype D (strain JEC21 / ATCC MYA-565) OX=214684 GN=CNN00300 PE=3 SV=1
Q5KMK5	ATP-dependent DNA helicase II subunit 2 OS=Cryptococcus neoformans var. neoformans serotype D (strain JEC21 / ATCC MYA-565) OX=214684 GN=CNB01380 PE=3 SV=2
Q5KK78	Nicotinate-nucleotide pyrophosphorylase [carboxylating] OS=Cryptococcus neoformans var. neoformans serotype D (strain JEC21 / ATCC MYA-565) OX=214684 GN=CNC03970 PE=3 SV=1
Q5KKF7	Chaperone regulator, putative OS=Cryptococcus neoformans var. neoformans serotype D (strain JEC21 / ATCC MYA-565) OX=214684 GN=CNC03160 PE=4 SV=1
P0CS66	Palmitoyltransferase AKR1 OS=Cryptococcus neoformans var. neoformans serotype D (strain JEC21 / ATCC MYA-565) OX=214684 GN=AKR1 PE=3 SV=1
Q5KND5	Glutamine synthetase, putative OS=Cryptococcus neoformans var. neoformans serotype D (strain JEC21 / ATCC MYA-565) OX=214684 GN=CNA06870 PE=3 SV=1
Q5KDU5	Cytoplasm protein, putative OS=Cryptococcus neoformans var. neoformans serotype D (strain JEC21 / ATCC MYA-565) OX=214684 GN=CNG02750 PE=3 SV=1
Q5K6U3	1,3-beta-glucanosyltransferase OS=Cryptococcus neoformans var. neoformans serotype D (strain JEC21 / ATCC MYA-565) OX=214684 GN=CNN02260 PE=3 SV=1
Q5K8B3	CRAL-TRIO domain-containing protein OS=Cryptococcus neoformans var. neoformans serotype D (strain JEC21 / ATCC MYA-565) OX=214684 GN=CNL06310 PE=4 SV=2
Q5KPC1	Vps53 N-terminal domain-containing protein OS=Cryptococcus neoformans var. neoformans serotype D (strain JEC21 / ATCC MYA-565) OX=214684 GN=CNA03350 PE=3 SV=2
Q5KG15	Uncharacterized protein OS=Cryptococcus neoformans var. neoformans serotype D (strain JEC21 / ATCC MYA-565) OX=214684 GN=CNE00080 PE=4 SV=1
Q5K924	alpha-amylase OS=Cryptococcus neoformans var. neoformans serotype D (strain JEC21 / ATCC MYA-565) OX=214684 GN=CNH03660 PE=3 SV=1
P0CS02	GDP-mannose transporter 1 OS=Cryptococcus neoformans var. neoformans serotype D (strain JEC21 / ATCC MYA-565) OX=214684 GN=GMT1 PE=2 SV=1
Q5KM76	Glucose transporter, putative OS=Cryptococcus neoformans var. neoformans serotype D (strain JEC21 / ATCC MYA-565) OX=214684 GN=CNB02680 PE=3 SV=1
Q5KDZ9	Expressed protein OS=Cryptococcus neoformans var. neoformans serotype D (strain JEC21 / ATCC MYA-565) OX=214684 GN=CNG02230 PE=4 SV=1
Q5K800	DUF221-domain-containing protein OS=Cryptococcus neoformans var. neoformans serotype D (strain JEC21 / ATCC MYA-565) OX=214684 GN=CNM00690 PE=3 SV=2
Q5K883	D-isomer specific 2-hydroxyacid dehydrogenase NAD-binding domain-containing protein OS=Cryptococcus neoformans var. neoformans serotype D (strain JEC21 / ATCC MYA-565) OX=214684 GN=CNL06600 PE=4 SV=2
Q5KQ39	Membrane protein, putative OS=Cryptococcus neoformans var. neoformans serotype D (strain JEC21 / ATCC MYA-565) OX=214684 GN=CNA00570 PE=3 SV=2
Q5KIN5	1-acyl-sn-glycerol-3-phosphate acyltransferase OS=Cryptococcus neoformans var. neoformans serotype D (strain JEC21 / ATCC MYA-565) OX=214684 GN=CND02330 PE=3 SV=1
Q5KL47	RNA-binding protein, putative OS=Cryptococcus neoformans var. neoformans serotype D (strain JEC21 / ATCC MYA-565) OX=214684 GN=CNC00790 PE=4 SV=1
Q5KGZ8	Steroid 5-alpha reductase C-terminal domain-containing protein OS=Cryptococcus neoformans var. neoformans serotype D (strain JEC21 / ATCC MYA-565) OX=214684 GN=CNE01780 PE=3 SV=1
Q5K8Q8	Solute carrier family 35 (UDP-sugar transporter), member A1/2/3 OS=Cryptococcus neoformans var. neoformans serotype D (strain JEC21 / ATCC MYA-565) OX=214684 GN=CNL04830 PE=4 SV=2
Q5KDU8	Transcriptional repressor, putative OS=Cryptococcus neoformans var. neoformans serotype D (strain JEC21 / ATCC MYA-565) OX=214684 GN=CNG02720 PE=3 SV=1
Q5KBS4	General stress protein FMN-binding split barrel domain-containing protein OS=Cryptococcus neoformans var. neoformans serotype D (strain JEC21 / ATCC MYA-565) OX=214684 GN=CNI01580 PE=4 SV=1
Q5K753	General RNA polymerase II transcription factor, putative OS=Cryptococcus neoformans var. neoformans serotype D (strain JEC21 / ATCC MYA-565) OX=214684 GN=CNN01060 PE=3 SV=2
Q5KGV4	Mitochondrion protein, putative OS=Cryptococcus neoformans var. neoformans serotype D (strain JEC21 / ATCC MYA-565) OX=214684 GN=CNE02220 PE=4 SV=1
Q5KM69	Ribosomal protein L4, putative OS=Cryptococcus neoformans var. neoformans serotype D (strain JEC21 / ATCC MYA-565) OX=214684 GN=CNB02740 PE=3 SV=1
Q5K776	Mitochondrion protein, putative OS=Cryptococcus neoformans var. neoformans serotype D (strain JEC21 / ATCC MYA-565) OX=214684 GN=CNN00830 PE=4 SV=1
Q5KDQ6	Inositol-1-monophosphatase OS=Cryptococcus neoformans var. neoformans serotype D (strain JEC21 / ATCC MYA-565) OX=214684 GN=CNG03140 PE=3 SV=2
Q5KK03	Response to drug-related protein, putative OS=Cryptococcus neoformans var. neoformans serotype D (strain JEC21 / ATCC MYA-565) OX=214684 GN=CNC04740 PE=4 SV=1
Q5KAH1	Endosome protein, putative OS=Cryptococcus neoformans var. neoformans serotype D (strain JEC21 / ATCC MYA-565) OX=214684 GN=CNJ01720 PE=4 SV=1
Q5KBW8	Methyltransferase type 11 domain-containing protein OS=Cryptococcus neoformans var. neoformans serotype D (strain JEC21 / ATCC MYA-565) OX=214684 GN=CNI01100 PE=4 SV=2
Q5KF33	Expressed protein OS=Cryptococcus neoformans var. neoformans serotype D (strain JEC21 / ATCC MYA-565) OX=214684 GN=CNF03240 PE=4 SV=1
Q5KB16	Expressed protein OS=Cryptococcus neoformans var. neoformans serotype D (strain JEC21 / ATCC MYA-565) OX=214684 GN=CNI04120 PE=4 SV=2
Q5K8I4	Conserved oligomeric Golgi complex subunit 2 OS=Cryptococcus neoformans var. neoformans serotype D (strain JEC21 / ATCC MYA-565) OX=214684 GN=CNL05570 PE=3 SV=1
Q5K991	Translation initiation factor 4E OS=Cryptococcus neoformans var. neoformans serotype D (strain JEC21 / ATCC MYA-565) OX=214684 GN=CNK02780 PE=3 SV=1
Q5KMX4	Expressed protein OS=Cryptococcus neoformans var. neoformans serotype D (strain JEC21 / ATCC MYA-565) OX=214684 GN=CNB00170 PE=3 SV=1
Q5K851	Phosphomevalonate kinase OS=Cryptococcus neoformans var. neoformans serotype D (strain JEC21 / ATCC MYA-565) OX=214684 GN=CNM00100 PE=3 SV=1
P0CS30	Probable cytosolic iron-sulfur protein assembly protein 1 OS=Cryptococcus neoformans var. neoformans serotype D (strain JEC21 / ATCC MYA-565) OX=214684 GN=CIA1 PE=3 SV=1
Q5KKZ8	Aldo-keto reductase, putative OS=Cryptococcus neoformans var. neoformans serotype D (strain JEC21 / ATCC MYA-565) OX=214684 GN=CNC01290 PE=4 SV=2
Q5K9T9	FAD/NAD(P)-binding domain-containing protein OS=Cryptococcus neoformans var. neoformans serotype D (strain JEC21 / ATCC MYA-565) OX=214684 GN=CNK00790 PE=4 SV=1
Q5KHG4	Uncharacterized protein OS=Cryptococcus neoformans var. neoformans serotype D (strain JEC21 / ATCC MYA-565) OX=214684 GN=CNE00150 PE=4 SV=1
Q5KBG8	Expressed protein OS=Cryptococcus neoformans var. neoformans serotype D (strain JEC21 / ATCC MYA-565) OX=214684 GN=CNI02590 PE=3 SV=1
Q5KLQ9	Expressed protein OS=Cryptococcus neoformans var. neoformans serotype D (strain JEC21 / ATCC MYA-565) OX=214684 GN=CNB04400 PE=4 SV=1
Q5KMF3	60s ribosomal protein l19, mitochondrial, putative OS=Cryptococcus neoformans var. neoformans serotype D (strain JEC21 / ATCC MYA-565) OX=214684 GN=CNB01910 PE=3 SV=1
Q5KAP1	Transcription factor Pcc1 OS=Cryptococcus neoformans var. neoformans serotype D (strain JEC21 / ATCC MYA-565) OX=214684 GN=CNJ01010 PE=3 SV=2
Q5K7U7	Sterol metabolism-related protein, putative OS=Cryptococcus neoformans var. neoformans serotype D (strain JEC21 / ATCC MYA-565) OX=214684 GN=CNM01220 PE=4 SV=2
Q5K8G2	Expressed protein OS=Cryptococcus neoformans var. neoformans serotype D (strain JEC21 / ATCC MYA-565) OX=214684 GN=CNL05810 PE=4 SV=1
Q5KI35	Replication protein A C-terminal domain-containing protein OS=Cryptococcus neoformans var. neoformans serotype D (strain JEC21 / ATCC MYA-565) OX=214684 GN=CND04360 PE=3 SV=2
Q5KF71	Glucosamine 6-phosphate N-acetyltransferase, putative OS=Cryptococcus neoformans var. neoformans serotype D (strain JEC21 / ATCC MYA-565) OX=214684 GN=CNF02770 PE=4 SV=2
Q5KJ42	Allantoinase, putative OS=Cryptococcus neoformans var. neoformans serotype D (strain JEC21 / ATCC MYA-565) OX=214684 GN=CND00740 PE=4 SV=1
P0CP16	Probable kinetochore protein NDC80 OS=Cryptococcus neoformans var. neoformans serotype D (strain JEC21 / ATCC MYA-565) OX=214684 GN=NDC80 PE=3 SV=1
Q5KCC8	Sphinganine-1-phosphate aldolase, putative OS=Cryptococcus neoformans var. neoformans serotype D (strain JEC21 / ATCC MYA-565) OX=214684 GN=CNH00560 PE=3 SV=1
Q5K9H6	Chloride channel protein OS=Cryptococcus neoformans var. neoformans serotype D (strain JEC21 / ATCC MYA-565) OX=214684 GN=CNK01900 PE=3 SV=2
Q5KJT6	Quinone oxidoreductase, putative OS=Cryptococcus neoformans var. neoformans serotype D (strain JEC21 / ATCC MYA-565) OX=214684 GN=CNC05420 PE=4 SV=1
Q5KAG4	SsuA/THI5-like domain-containing protein OS=Cryptococcus neoformans var. neoformans serotype D (strain JEC21 / ATCC MYA-565) OX=214684 GN=CNJ01790 PE=4 SV=2
Q5K6W9	RRM domain-containing protein OS=Cryptococcus neoformans var. neoformans serotype D (strain JEC21 / ATCC MYA-565) OX=214684 GN=CNN01920 PE=4 SV=1
Q5KEK8	Casein kinase II subunit beta OS=Cryptococcus neoformans var. neoformans serotype D (strain JEC21 / ATCC MYA-565) OX=214684 GN=CNG00150 PE=3 SV=2
Q5KBF9	Expressed protein OS=Cryptococcus neoformans var. neoformans serotype D (strain JEC21 / ATCC MYA-565) OX=214684 GN=CNI02680 PE=3 SV=1
Q5KQ19	NudC domain-containing protein 1 OS=Cryptococcus neoformans var. neoformans serotype D (strain JEC21 / ATCC MYA-565) OX=214684 GN=CNA00770 PE=4 SV=1
Q5K7I0	Sulphur transport domain-containing protein OS=Cryptococcus neoformans var. neoformans serotype D (strain JEC21 / ATCC MYA-565) OX=214684 GN=CNM02370 PE=4 SV=1
Q5KBC4	FHA domain-containing protein OS=Cryptococcus neoformans var. neoformans serotype D (strain JEC21 / ATCC MYA-565) OX=214684 GN=CNI03030 PE=4 SV=2
Q5KGQ9	Protoplast regeneration and killer toxin resistance gene, putative OS=Cryptococcus neoformans var. neoformans serotype D (strain JEC21 / ATCC MYA-565) OX=214684 GN=CNE02680 PE=4 SV=2
Q5KMY8	Expressed protein OS=Cryptococcus neoformans var. neoformans serotype D (strain JEC21 / ATCC MYA-565) OX=214684 GN=CNB00020 PE=4 SV=1
Q5K9W7	Uncharacterized protein OS=Cryptococcus neoformans var. neoformans serotype D (strain JEC21 / ATCC MYA-565) OX=214684 GN=CNK00450 PE=4 SV=1
A0A0S2LIF2	Large ribosomal subunit protein uL30m OS=Cryptococcus neoformans var. neoformans serotype D (strain JEC21 / ATCC MYA-565) OX=214684 GN=CNC04305 PE=3 SV=1
A0A0S2M6D7	OTU domain-containing protein OS=Cryptococcus neoformans var. neoformans serotype D (strain JEC21 / ATCC MYA-565) OX=214684 GN=CNK03385 PE=4 SV=1
Q5KGR3	Glucan 1,4-alpha-glucosidase, putative OS=Cryptococcus neoformans var. neoformans serotype D (strain JEC21 / ATCC MYA-565) OX=214684 GN=CNE02640 PE=3 SV=1
Q5KMU8	Dehydrogenase, putative OS=Cryptococcus neoformans var. neoformans serotype D (strain JEC21 / ATCC MYA-565) OX=214684 GN=CNB00420 PE=4 SV=1
Q5K9G3	Expressed protein OS=Cryptococcus neoformans var. neoformans serotype D (strain JEC21 / ATCC MYA-565) OX=214684 GN=CNK02040 PE=4 SV=1
P0CR00	ATP-dependent rRNA helicase RRP3 OS=Cryptococcus neoformans var. neoformans serotype D (strain JEC21 / ATCC MYA-565) OX=214684 GN=RRP3 PE=3 SV=1
Q5KJB0	nitric oxide dioxygenase OS=Cryptococcus neoformans var. neoformans serotype D (strain JEC21 / ATCC MYA-565) OX=214684 GN=CNC07160 PE=3 SV=1
Q5KD20	Branched-chain-amino-acid transaminase, putative OS=Cryptococcus neoformans var. neoformans serotype D (strain JEC21 / ATCC MYA-565) OX=214684 GN=CNH03010 PE=3 SV=1
Q5KK15	Metallo-beta-lactamase domain-containing protein OS=Cryptococcus neoformans var. neoformans serotype D (strain JEC21 / ATCC MYA-565) OX=214684 GN=CNC04610 PE=4 SV=1
Q5K930	Nucleus protein, putative OS=Cryptococcus neoformans var. neoformans serotype D (strain JEC21 / ATCC MYA-565) OX=214684 GN=CNK03430 PE=4 SV=1
P0CQ92	ATP-dependent RNA helicase DRS1 OS=Cryptococcus neoformans var. neoformans serotype D (strain JEC21 / ATCC MYA-565) OX=214684 GN=DRS1 PE=3 SV=1
Q5KJ96	GTPase, putative OS=Cryptococcus neoformans var. neoformans serotype D (strain JEC21 / ATCC MYA-565) OX=214684 GN=CND00140 PE=4 SV=1
Q5KDG5	Cytoplasm protein, putative OS=Cryptococcus neoformans var. neoformans serotype D (strain JEC21 / ATCC MYA-565) OX=214684 GN=CNG04080 PE=4 SV=1
Q5KCI0	General RNA polymerase II transcription factor, putative OS=Cryptococcus neoformans var. neoformans serotype D (strain JEC21 / ATCC MYA-565) OX=214684 GN=CNH01090 PE=3 SV=1
Q5KN69	57.7 kDa trp-asp repeats containing protein, putative OS=Cryptococcus neoformans var. neoformans serotype D (strain JEC21 / ATCC MYA-565) OX=214684 GN=CNA07530 PE=4 SV=1
Q5K7B3	Protein CWC15 OS=Cryptococcus neoformans var. neoformans serotype D (strain JEC21 / ATCC MYA-565) OX=214684 GN=CNN00450 PE=3 SV=2
P0CS44	Mitochondrial division protein 1 OS=Cryptococcus neoformans var. neoformans serotype D (strain JEC21 / ATCC MYA-565) OX=214684 GN=MDV1 PE=3 SV=1
P0CR80	Translation machinery-associated protein 22 OS=Cryptococcus neoformans var. neoformans serotype D (strain JEC21 / ATCC MYA-565) OX=214684 GN=TMA22 PE=3 SV=1
Q5KM73	Golgi to plasma membrane transport-related protein, putative OS=Cryptococcus neoformans var. neoformans serotype D (strain JEC21 / ATCC MYA-565) OX=214684 GN=CNB02700 PE=4 SV=1
Q5KJY3	Cytidine deaminase OS=Cryptococcus neoformans var. neoformans serotype D (strain JEC21 / ATCC MYA-565) OX=214684 GN=CNC04940 PE=3 SV=2
Q5KIA3	RNA ligase (ATP), putative OS=Cryptococcus neoformans var. neoformans serotype D (strain JEC21 / ATCC MYA-565) OX=214684 GN=CND03670 PE=4 SV=2
Q5KJ20	Aromatic-L-amino-acid decarboxylase, putative OS=Cryptococcus neoformans var. neoformans serotype D (strain JEC21 / ATCC MYA-565) OX=214684 GN=CND00950 PE=3 SV=1
Q5KLE8	Mitochondrial escape protein 2 OS=Cryptococcus neoformans var. neoformans serotype D (strain JEC21 / ATCC MYA-565) OX=214684 GN=CNB05530 PE=3 SV=2
Q5KEW6	biotin synthase OS=Cryptococcus neoformans var. neoformans serotype D (strain JEC21 / ATCC MYA-565) OX=214684 GN=CNF03970 PE=3 SV=1
Q5KNH8	Nucleoporin nsp1, putative OS=Cryptococcus neoformans var. neoformans serotype D (strain JEC21 / ATCC MYA-565) OX=214684 GN=CNA06440 PE=4 SV=2
Q5KCX4	Cellular morphogenesis-related protein, putative OS=Cryptococcus neoformans var. neoformans serotype D (strain JEC21 / ATCC MYA-565) OX=214684 GN=CNH02540 PE=3 SV=2
Q5KB22	Mitochondrial genome maintenance protein MGM101 OS=Cryptococcus neoformans var. neoformans serotype D (strain JEC21 / ATCC MYA-565) OX=214684 GN=CNI04060 PE=3 SV=1
Q5KK60	Phospho-2-dehydro-3-deoxyheptonate aldolase OS=Cryptococcus neoformans var. neoformans serotype D (strain JEC21 / ATCC MYA-565) OX=214684 GN=CNC04150 PE=3 SV=1
Q5KG38	NTL02AT1906 50S ribosomal protein L22, putative OS=Cryptococcus neoformans var. neoformans serotype D (strain JEC21 / ATCC MYA-565) OX=214684 GN=CNE04980 PE=3 SV=1
Q5KGU7	Arginine N-methyltransferase 3, putative OS=Cryptococcus neoformans var. neoformans serotype D (strain JEC21 / ATCC MYA-565) OX=214684 GN=CNE02290 PE=4 SV=2
P0CS52	tRNA (guanine-N(7)-)-methyltransferase non-catalytic subunit TRM82 OS=Cryptococcus neoformans var. neoformans serotype D (strain JEC21 / ATCC MYA-565) OX=214684 GN=TRM82 PE=3 SV=1
Q5K7N8	Uncharacterized protein OS=Cryptococcus neoformans var. neoformans serotype D (strain JEC21 / ATCC MYA-565) OX=214684 GN=CNM01790 PE=4 SV=2
Q5KFG1	Protein Zds1 C-terminal domain-containing protein OS=Cryptococcus neoformans var. neoformans serotype D (strain JEC21 / ATCC MYA-565) OX=214684 GN=CNF01870 PE=4 SV=2
A0A0S2M628	DNA-directed RNA polymerase subunit OS=Cryptococcus neoformans var. neoformans serotype D (strain JEC21 / ATCC MYA-565) OX=214684 GN=CNL04765 PE=3 SV=1

## Sheet: Shared- Control and IgG 24 h
Acession number	Description
Q5KMM0	Peptidyl-prolyl cis-trans isomerase OS=Cryptococcus neoformans var. neoformans serotype D (strain JEC21 / ATCC MYA-565) OX=214684 GN=CNB01230 PE=3 SV=2
A0A0S2LIU3	t-SNARE coiled-coil homology domain-containing protein OS=Cryptococcus neoformans var. neoformans serotype D (strain JEC21 / ATCC MYA-565) OX=214684 GN=CNJ00475 PE=4 SV=1
Q5KI30	Acyl carrier protein OS=Cryptococcus neoformans var. neoformans serotype D (strain JEC21 / ATCC MYA-565) OX=214684 GN=CND04410 PE=3 SV=1
Q5KKD6	Splicing factor subunit OS=Cryptococcus neoformans var. neoformans serotype D (strain JEC21 / ATCC MYA-565) OX=214684 GN=CNC03370 PE=3 SV=1
Q5KL07	Thioredoxin domain-containing protein OS=Cryptococcus neoformans var. neoformans serotype D (strain JEC21 / ATCC MYA-565) OX=214684 GN=CNC01200 PE=4 SV=1
P0CR84	Transcription initiation factor IIA subunit 2 OS=Cryptococcus neoformans var. neoformans serotype D (strain JEC21 / ATCC MYA-565) OX=214684 GN=TOA2 PE=3 SV=1
Q5KLP3	Poly(A) binding protein, putative OS=Cryptococcus neoformans var. neoformans serotype D (strain JEC21 / ATCC MYA-565) OX=214684 GN=CNB04570 PE=4 SV=2
Q5KN51	DNA-directed RNA polymerases I, II, and III subunit RPABC1 OS=Cryptococcus neoformans var. neoformans serotype D (strain JEC21 / ATCC MYA-565) OX=214684 GN=CNA07710 PE=3 SV=2
Q5K8C9	Expressed protein OS=Cryptococcus neoformans var. neoformans serotype D (strain JEC21 / ATCC MYA-565) OX=214684 GN=CNL06140 PE=4 SV=1
Q5KAP3	Expressed protein OS=Cryptococcus neoformans var. neoformans serotype D (strain JEC21 / ATCC MYA-565) OX=214684 GN=CNJ00990 PE=4 SV=1
Q5KKF2	Expressed protein OS=Cryptococcus neoformans var. neoformans serotype D (strain JEC21 / ATCC MYA-565) OX=214684 GN=CNC03210 PE=4 SV=2
Q5KIB6	rRNA processing-related protein, putative OS=Cryptococcus neoformans var. neoformans serotype D (strain JEC21 / ATCC MYA-565) OX=214684 GN=CND03550 PE=3 SV=1
Q5KMF7	Cellular response to glucose starvation-related protein, putative OS=Cryptococcus neoformans var. neoformans serotype D (strain JEC21 / ATCC MYA-565) OX=214684 GN=CNB01870 PE=3 SV=2
P0CR50	Pre-mRNA-splicing factor SLT11 OS=Cryptococcus neoformans var. neoformans serotype D (strain JEC21 / ATCC MYA-565) OX=214684 GN=SLT11 PE=3 SV=1
Q5KLM9	Expressed protein OS=Cryptococcus neoformans var. neoformans serotype D (strain JEC21 / ATCC MYA-565) OX=214684 GN=CNB04700 PE=4 SV=1
Q5K9I3	Protein-vacuolar targeting-related protein, putative OS=Cryptococcus neoformans var. neoformans serotype D (strain JEC21 / ATCC MYA-565) OX=214684 GN=CNK01830 PE=3 SV=1
Q5KI44	Endoplasmic reticulum transmembrane protein OS=Cryptococcus neoformans var. neoformans serotype D (strain JEC21 / ATCC MYA-565) OX=214684 GN=CND04270 PE=3 SV=1
Q5K8M7	30s ribosomal protein s13, putative OS=Cryptococcus neoformans var. neoformans serotype D (strain JEC21 / ATCC MYA-565) OX=214684 GN=CNL05120 PE=3 SV=1
Q5KN24	Ribosomal large subunit assembly and maintenance-related protein, putative OS=Cryptococcus neoformans var. neoformans serotype D (strain JEC21 / ATCC MYA-565) OX=214684 GN=CNA07990 PE=4 SV=1
A0A0S2LHZ7	5-formyltetrahydrofolate cyclo-ligase OS=Cryptococcus neoformans var. neoformans serotype D (strain JEC21 / ATCC MYA-565) OX=214684 GN=CNA05725 PE=4 SV=1
Q5KBU0	Autophagy-related protein 27 OS=Cryptococcus neoformans var. neoformans serotype D (strain JEC21 / ATCC MYA-565) OX=214684 GN=CNI01420 PE=3 SV=2
Q5KEE4	RRM domain-containing protein OS=Cryptococcus neoformans var. neoformans serotype D (strain JEC21 / ATCC MYA-565) OX=214684 GN=CNG00800 PE=3 SV=1
Q5K7R1	Conserved oligomeric Golgi complex subunit 4 OS=Cryptococcus neoformans var. neoformans serotype D (strain JEC21 / ATCC MYA-565) OX=214684 GN=CNM01570 PE=3 SV=1
Q5KPD0	SUZ domain-containing protein OS=Cryptococcus neoformans var. neoformans serotype D (strain JEC21 / ATCC MYA-565) OX=214684 GN=CNA03240 PE=4 SV=2
Q5KGK9	E3 ubiquitin-protein ligase listerin OS=Cryptococcus neoformans var. neoformans serotype D (strain JEC21 / ATCC MYA-565) OX=214684 GN=CNE03250 PE=3 SV=2
Q5K964	C3H1-type domain-containing protein OS=Cryptococcus neoformans var. neoformans serotype D (strain JEC21 / ATCC MYA-565) OX=214684 GN=CNK03050 PE=4 SV=2
Q5KBB7	Expressed protein OS=Cryptococcus neoformans var. neoformans serotype D (strain JEC21 / ATCC MYA-565) OX=214684 GN=CNI03100 PE=4 SV=1
Q5KDR6	Transcription initiation factor TFIID subunit 2 OS=Cryptococcus neoformans var. neoformans serotype D (strain JEC21 / ATCC MYA-565) OX=214684 GN=CNG03040 PE=3 SV=2
Q5KB90	Yeast yak1, putative OS=Cryptococcus neoformans var. neoformans serotype D (strain JEC21 / ATCC MYA-565) OX=214684 GN=CNI03350 PE=4 SV=2
Q5KHS1	KRR1 small subunit processome component OS=Cryptococcus neoformans var. neoformans serotype D (strain JEC21 / ATCC MYA-565) OX=214684 GN=CND05510 PE=3 SV=1
Q5K8G5	Rab-GAP TBC domain-containing protein OS=Cryptococcus neoformans var. neoformans serotype D (strain JEC21 / ATCC MYA-565) OX=214684 GN=CNL05780 PE=4 SV=1
Q5KIZ1	Dolichyl-phosphate-mannose--protein mannosyltransferase OS=Cryptococcus neoformans var. neoformans serotype D (strain JEC21 / ATCC MYA-565) OX=214684 GN=CND01240 PE=3 SV=1
Q5KDB7	Ubiquitin-protein ligase, putative OS=Cryptococcus neoformans var. neoformans serotype D (strain JEC21 / ATCC MYA-565) OX=214684 GN=CNG04610 PE=3 SV=2
Q5K8S9	Exoribonuclease II, putative OS=Cryptococcus neoformans var. neoformans serotype D (strain JEC21 / ATCC MYA-565) OX=214684 GN=CNL04620 PE=4 SV=1
Q5KFJ2	Transparent testa glabra 1 protein (Ttg1 protein), putative OS=Cryptococcus neoformans var. neoformans serotype D (strain JEC21 / ATCC MYA-565) OX=214684 GN=CNF01560 PE=4 SV=1
Q5K835	Expressed protein OS=Cryptococcus neoformans var. neoformans serotype D (strain JEC21 / ATCC MYA-565) OX=214684 GN=CNM00270 PE=4 SV=1
Q5KMN0	Uncharacterized protein OS=Cryptococcus neoformans var. neoformans serotype D (strain JEC21 / ATCC MYA-565) OX=214684 GN=CNB01120 PE=4 SV=2
Q5KN58	Uncharacterized protein OS=Cryptococcus neoformans var. neoformans serotype D (strain JEC21 / ATCC MYA-565) OX=214684 GN=CNA07640 PE=4 SV=2
Q5KN39	ATPase inhibitor, mitochondrial OS=Cryptococcus neoformans var. neoformans serotype D (strain JEC21 / ATCC MYA-565) OX=214684 GN=CNA07830 PE=3 SV=1
P0CQ50	Large ribosomal subunit protein eL42 OS=Cryptococcus neoformans var. neoformans serotype D (strain JEC21 / ATCC MYA-565) OX=214684 GN=RPL44 PE=3 SV=1
Q5KGT3	Pre-mRNA splicing factor, putative OS=Cryptococcus neoformans var. neoformans serotype D (strain JEC21 / ATCC MYA-565) OX=214684 GN=CNE02430 PE=4 SV=2
Q5KDF0	12 kDa heat shock protein (Glucose and lipid-regulated protein), putative OS=Cryptococcus neoformans var. neoformans serotype D (strain JEC21 / ATCC MYA-565) OX=214684 GN=CNG04220 PE=4 SV=1
Q5KJN0	Phosphoribosyl-ATP diphosphatase, putative OS=Cryptococcus neoformans var. neoformans serotype D (strain JEC21 / ATCC MYA-565) OX=214684 GN=CNC05950 PE=4 SV=2
Q5KF40	Phosphatase OS=Cryptococcus neoformans var. neoformans serotype D (strain JEC21 / ATCC MYA-565) OX=214684 GN=CNF03180 PE=4 SV=1
Q5KFE3	Uncharacterized protein OS=Cryptococcus neoformans var. neoformans serotype D (strain JEC21 / ATCC MYA-565) OX=214684 GN=CNF02040 PE=4 SV=2
Q5KA31	MMS2, putative OS=Cryptococcus neoformans var. neoformans serotype D (strain JEC21 / ATCC MYA-565) OX=214684 GN=CNJ03250 PE=4 SV=1
Q5KGV7	Ribosome biogenesis and assembly-related protein, putative OS=Cryptococcus neoformans var. neoformans serotype D (strain JEC21 / ATCC MYA-565) OX=214684 GN=CNE02190 PE=4 SV=1
Q5KK81	PM-scl autoantigen, putative OS=Cryptococcus neoformans var. neoformans serotype D (strain JEC21 / ATCC MYA-565) OX=214684 GN=CNC03940 PE=4 SV=2
Q5K9A9	Ribonucleoside-diphosphate reductase, putative OS=Cryptococcus neoformans var. neoformans serotype D (strain JEC21 / ATCC MYA-565) OX=214684 GN=CNK02580 PE=3 SV=1
Q5KPC5	Protein-nucleus import-related protein, putative OS=Cryptococcus neoformans var. neoformans serotype D (strain JEC21 / ATCC MYA-565) OX=214684 GN=CNA03310 PE=4 SV=1
Q5KJB9	Uncharacterized protein OS=Cryptococcus neoformans var. neoformans serotype D (strain JEC21 / ATCC MYA-565) OX=214684 GN=CNC07080 PE=4 SV=2
Q5KPJ0	6-phosphogluconate dehydrogenase NADP-binding domain-containing protein OS=Cryptococcus neoformans var. neoformans serotype D (strain JEC21 / ATCC MYA-565) OX=214684 GN=CNA02630 PE=4 SV=2
Q5KIJ7	U3 small nucleolar RNA-associated protein 22 OS=Cryptococcus neoformans var. neoformans serotype D (strain JEC21 / ATCC MYA-565) OX=214684 GN=CND02710 PE=3 SV=2
Q5KEN6	3-hydroxy-3-methylglutaryl coenzyme A reductase OS=Cryptococcus neoformans var. neoformans serotype D (strain JEC21 / ATCC MYA-565) OX=214684 GN=CNF04830 PE=3 SV=1
Q5KMW4	Nuclear pore protein seh1, putative OS=Cryptococcus neoformans var. neoformans serotype D (strain JEC21 / ATCC MYA-565) OX=214684 GN=CNB00270 PE=3 SV=1
Q5KJ91	Anaphase-promoting complex subunit 4 WD40 domain-containing protein OS=Cryptococcus neoformans var. neoformans serotype D (strain JEC21 / ATCC MYA-565) OX=214684 GN=CND00190 PE=4 SV=1
A0A0S2M5B0	Mitochondrial zinc maintenance protein 1, mitochondrial OS=Cryptococcus neoformans var. neoformans serotype D (strain JEC21 / ATCC MYA-565) OX=214684 GN=CNF02085 PE=4 SV=1
Q5KJN1	Splicing factor YJU2 OS=Cryptococcus neoformans var. neoformans serotype D (strain JEC21 / ATCC MYA-565) OX=214684 GN=CNC05940 PE=3 SV=2
Q5K7H1	Uncharacterized protein OS=Cryptococcus neoformans var. neoformans serotype D (strain JEC21 / ATCC MYA-565) OX=214684 GN=CNM02460 PE=4 SV=1

## Sheet: Shared- Control and IgM 24 h
Acession number	Description
Q5KG13	Expressed protein OS=Cryptococcus neoformans var. neoformans serotype D (strain JEC21 / ATCC MYA-565) OX=214684 GN=CNE00060 PE=4 SV=1
Q5KL46	Biotin-[acetyl-CoA-carboxylase] ligase, putative OS=Cryptococcus neoformans var. neoformans serotype D (strain JEC21 / ATCC MYA-565) OX=214684 GN=CNC00800 PE=4 SV=1
Q5KBX5	Small ribosomal subunit protein bS18m OS=Cryptococcus neoformans var. neoformans serotype D (strain JEC21 / ATCC MYA-565) OX=214684 GN=CNI01050 PE=4 SV=1
Q5KFC0	Expressed protein OS=Cryptococcus neoformans var. neoformans serotype D (strain JEC21 / ATCC MYA-565) OX=214684 GN=CNF02270 PE=4 SV=2
Q5KDB1	Mitochondrial import inner membrane translocase subunit TIM16 OS=Cryptococcus neoformans var. neoformans serotype D (strain JEC21 / ATCC MYA-565) OX=214684 GN=CNG04670 PE=3 SV=2
Q5KD71	V-SNARE, putative OS=Cryptococcus neoformans var. neoformans serotype D (strain JEC21 / ATCC MYA-565) OX=214684 GN=CNH03510 PE=4 SV=1
Q5K9C9	Prefoldin, alpha subunit OS=Cryptococcus neoformans var. neoformans serotype D (strain JEC21 / ATCC MYA-565) OX=214684 GN=CNK02390 PE=3 SV=1
Q5KJV4	Large ribosomal subunit protein mL49 OS=Cryptococcus neoformans var. neoformans serotype D (strain JEC21 / ATCC MYA-565) OX=214684 GN=CNC05240 PE=3 SV=1
P0CO36	Pre-mRNA-splicing factor ISY1 OS=Cryptococcus neoformans var. neoformans serotype D (strain JEC21 / ATCC MYA-565) OX=214684 GN=ISY1 PE=3 SV=1
P0CS78	AdoMet-dependent rRNA methyltransferase SPB1 OS=Cryptococcus neoformans var. neoformans serotype D (strain JEC21 / ATCC MYA-565) OX=214684 GN=SPB1 PE=3 SV=1
Q5KDY0	Uncharacterized protein OS=Cryptococcus neoformans var. neoformans serotype D (strain JEC21 / ATCC MYA-565) OX=214684 GN=CNG02420 PE=4 SV=2
Q5KAN1	Expressed protein OS=Cryptococcus neoformans var. neoformans serotype D (strain JEC21 / ATCC MYA-565) OX=214684 GN=CNJ01110 PE=3 SV=1
Q5KHS2	Serine/threonine-protein phosphatase OS=Cryptococcus neoformans var. neoformans serotype D (strain JEC21 / ATCC MYA-565) OX=214684 GN=CND05500 PE=3 SV=2
A0A0S2LIF5	Chromatin structure-remodeling complex subunit SFH1 OS=Cryptococcus neoformans var. neoformans serotype D (strain JEC21 / ATCC MYA-565) OX=214684 GN=CNC06140 PE=3 SV=1
Q5KMD8	Signal recognition particle subunit SRP72 OS=Cryptococcus neoformans var. neoformans serotype D (strain JEC21 / ATCC MYA-565) OX=214684 GN=CNB02050 PE=3 SV=1
Q5KI49	DUF423-domain-containing protein OS=Cryptococcus neoformans var. neoformans serotype D (strain JEC21 / ATCC MYA-565) OX=214684 GN=CND04220 PE=4 SV=1
Q5KAR0	Expressed protein OS=Cryptococcus neoformans var. neoformans serotype D (strain JEC21 / ATCC MYA-565) OX=214684 GN=CNJ00820 PE=4 SV=1
Q5K8R8	ATP-binding cassette, sub-family b, member 10, mitochondrial, putative OS=Cryptococcus neoformans var. neoformans serotype D (strain JEC21 / ATCC MYA-565) OX=214684 GN=CNL04730 PE=4 SV=1
Q5KDX5	Activator 1 40 kDa subunit, putative OS=Cryptococcus neoformans var. neoformans serotype D (strain JEC21 / ATCC MYA-565) OX=214684 GN=CNG02470 PE=3 SV=1
Q5KQ31	CsbD-like domain-containing protein OS=Cryptococcus neoformans var. neoformans serotype D (strain JEC21 / ATCC MYA-565) OX=214684 GN=CNA00650 PE=4 SV=1
Q5KAM8	Expressed protein OS=Cryptococcus neoformans var. neoformans serotype D (strain JEC21 / ATCC MYA-565) OX=214684 GN=CNJ01140 PE=3 SV=1
Q5K8M0	Uncharacterized protein OS=Cryptococcus neoformans var. neoformans serotype D (strain JEC21 / ATCC MYA-565) OX=214684 GN=CNL05180 PE=3 SV=2
Q5KC23	Peptide hydrolase OS=Cryptococcus neoformans var. neoformans serotype D (strain JEC21 / ATCC MYA-565) OX=214684 GN=CNI00550 PE=3 SV=1
Q5KH36	Annexin OS=Cryptococcus neoformans var. neoformans serotype D (strain JEC21 / ATCC MYA-565) OX=214684 GN=CNE01410 PE=3 SV=1
Q5KL58	Transcription initiation factor IIF subunit alpha OS=Cryptococcus neoformans var. neoformans serotype D (strain JEC21 / ATCC MYA-565) OX=214684 GN=CNC00680 PE=3 SV=1
P0CN10	Deoxyhypusine hydroxylase OS=Cryptococcus neoformans var. neoformans serotype D (strain JEC21 / ATCC MYA-565) OX=214684 GN=LIA1 PE=3 SV=1
Q5KIC3	L-mandelate dehydrogenase OS=Cryptococcus neoformans var. neoformans serotype D (strain JEC21 / ATCC MYA-565) OX=214684 GN=CND03480 PE=4 SV=1
Q5KK09	Threonine aldolase, putative OS=Cryptococcus neoformans var. neoformans serotype D (strain JEC21 / ATCC MYA-565) OX=214684 GN=CNC04680 PE=3 SV=1
Q5K8B9	Expressed protein OS=Cryptococcus neoformans var. neoformans serotype D (strain JEC21 / ATCC MYA-565) OX=214684 GN=CNL06250 PE=3 SV=2
Q5KNF3	Histidine protein methyltransferase 1 OS=Cryptococcus neoformans var. neoformans serotype D (strain JEC21 / ATCC MYA-565) OX=214684 GN=CNA06680 PE=4 SV=1
Q5KCQ7	Kinase regulator, putative OS=Cryptococcus neoformans var. neoformans serotype D (strain JEC21 / ATCC MYA-565) OX=214684 GN=CNH01910 PE=4 SV=2
Q5KD72	histone deacetylase OS=Cryptococcus neoformans var. neoformans serotype D (strain JEC21 / ATCC MYA-565) OX=214684 GN=CNH03520 PE=4 SV=1
Q5KHX8	Exoribonuclease phosphorolytic domain-containing protein OS=Cryptococcus neoformans var. neoformans serotype D (strain JEC21 / ATCC MYA-565) OX=214684 GN=CND04940 PE=3 SV=2
Q5KIT7	Hexosyltransferase OS=Cryptococcus neoformans var. neoformans serotype D (strain JEC21 / ATCC MYA-565) OX=214684 GN=CND01800 PE=3 SV=1
Q5KEP5	Diacylglycerol cholinephosphotransferase, putative OS=Cryptococcus neoformans var. neoformans serotype D (strain JEC21 / ATCC MYA-565) OX=214684 GN=CNF04740 PE=3 SV=1
Q5KB25	Ubiquinone biosynthesis monooxygenase COQ6, mitochondrial OS=Cryptococcus neoformans var. neoformans serotype D (strain JEC21 / ATCC MYA-565) OX=214684 GN=COQ6 PE=3 SV=1
Q5KHB2	DSBA-like thioredoxin domain-containing protein OS=Cryptococcus neoformans var. neoformans serotype D (strain JEC21 / ATCC MYA-565) OX=214684 GN=CNE00640 PE=4 SV=2
Q5K9Z4	Tubulin gamma chain OS=Cryptococcus neoformans var. neoformans serotype D (strain JEC21 / ATCC MYA-565) OX=214684 GN=CNK00170 PE=3 SV=1
Q5KCK5	Rrp15p-domain-containing protein OS=Cryptococcus neoformans var. neoformans serotype D (strain JEC21 / ATCC MYA-565) OX=214684 GN=CNH01340 PE=3 SV=1
Q5KK01	NADH kinase, putative OS=Cryptococcus neoformans var. neoformans serotype D (strain JEC21 / ATCC MYA-565) OX=214684 GN=CNC04760 PE=3 SV=1
Q5KLR9	THO complex subunit 2 OS=Cryptococcus neoformans var. neoformans serotype D (strain JEC21 / ATCC MYA-565) OX=214684 GN=CNB04290 PE=3 SV=1
Q5KMI0	Nickel/cobalt efflux system OS=Cryptococcus neoformans var. neoformans serotype D (strain JEC21 / ATCC MYA-565) OX=214684 GN=CNB01630 PE=3 SV=2
Q5KCQ8	Expressed protein OS=Cryptococcus neoformans var. neoformans serotype D (strain JEC21 / ATCC MYA-565) OX=214684 GN=CNH01920 PE=4 SV=1
Q5KK72	Uncharacterized protein OS=Cryptococcus neoformans var. neoformans serotype D (strain JEC21 / ATCC MYA-565) OX=214684 GN=CNC04030 PE=4 SV=2
Q5K7D4	Expressed protein OS=Cryptococcus neoformans var. neoformans serotype D (strain JEC21 / ATCC MYA-565) OX=214684 GN=CNN00240 PE=4 SV=2
A0A0S2LIM1	CTLH domain-containing protein OS=Cryptococcus neoformans var. neoformans serotype D (strain JEC21 / ATCC MYA-565) OX=214684 GN=CNA03065 PE=4 SV=1
Q5KGX5	Expressed protein OS=Cryptococcus neoformans var. neoformans serotype D (strain JEC21 / ATCC MYA-565) OX=214684 GN=CNE02000 PE=4 SV=2
Q5KFW8	Nicotinate-nucleotide adenylyltransferase, putative OS=Cryptococcus neoformans var. neoformans serotype D (strain JEC21 / ATCC MYA-565) OX=214684 GN=CNF00320 PE=3 SV=2
Q5KGQ8	Ribosomal large subunit assembly and maintenance-related protein, putative OS=Cryptococcus neoformans var. neoformans serotype D (strain JEC21 / ATCC MYA-565) OX=214684 GN=CNE02690 PE=3 SV=1
Q5KN67	Regulation of transcription from Pol II promoter-related protein, putative OS=Cryptococcus neoformans var. neoformans serotype D (strain JEC21 / ATCC MYA-565) OX=214684 GN=CNA07550 PE=4 SV=2
Q5KMT0	Cytoplasm protein, putative OS=Cryptococcus neoformans var. neoformans serotype D (strain JEC21 / ATCC MYA-565) OX=214684 GN=CNB00600 PE=3 SV=1
Q5KLD2	BZip transcription factor, putative OS=Cryptococcus neoformans var. neoformans serotype D (strain JEC21 / ATCC MYA-565) OX=214684 GN=CNB05690 PE=4 SV=1
Q5KL48	Histone deacetylase OS=Cryptococcus neoformans var. neoformans serotype D (strain JEC21 / ATCC MYA-565) OX=214684 GN=CNC00780 PE=3 SV=2
Q5KNM1	DNA-directed RNA polymerase III subunit RPC5 OS=Cryptococcus neoformans var. neoformans serotype D (strain JEC21 / ATCC MYA-565) OX=214684 GN=CNA06010 PE=4 SV=2
Q5KCF1	Endoglucanase OS=Cryptococcus neoformans var. neoformans serotype D (strain JEC21 / ATCC MYA-565) OX=214684 GN=CNH00790 PE=3 SV=1
Q5KL04	DigA protein, putative OS=Cryptococcus neoformans var. neoformans serotype D (strain JEC21 / ATCC MYA-565) OX=214684 GN=CNC01230 PE=3 SV=2
Q5K9G6	Proteolysis and peptidolysis-related protein, putative OS=Cryptococcus neoformans var. neoformans serotype D (strain JEC21 / ATCC MYA-565) OX=214684 GN=CNK02010 PE=4 SV=1
Q5KCV3	WW domain-containing protein OS=Cryptococcus neoformans var. neoformans serotype D (strain JEC21 / ATCC MYA-565) OX=214684 GN=CNH02340 PE=4 SV=2
Q5KCK9	Charged multivesicular body protein 2A OS=Cryptococcus neoformans var. neoformans serotype D (strain JEC21 / ATCC MYA-565) OX=214684 GN=CNH01380 PE=4 SV=2
Q5KPC7	Senescence domain-containing protein OS=Cryptococcus neoformans var. neoformans serotype D (strain JEC21 / ATCC MYA-565) OX=214684 GN=CNA03290 PE=4 SV=2
Q5KHB4	Lethal giant larvae (Lgl)-like C-terminal domain-containing protein OS=Cryptococcus neoformans var. neoformans serotype D (strain JEC21 / ATCC MYA-565) OX=214684 GN=CNE00620 PE=3 SV=2
Q5K893	Asl1-like glycosyl hydrolase catalytic domain-containing protein OS=Cryptococcus neoformans var. neoformans serotype D (strain JEC21 / ATCC MYA-565) OX=214684 GN=CNL06520 PE=4 SV=1
Q5KJQ3	Expressed protein OS=Cryptococcus neoformans var. neoformans serotype D (strain JEC21 / ATCC MYA-565) OX=214684 GN=CNC05720 PE=4 SV=1
Q5KJC6	Aminotransferase class I/classII domain-containing protein OS=Cryptococcus neoformans var. neoformans serotype D (strain JEC21 / ATCC MYA-565) OX=214684 GN=CNC07020 PE=3 SV=1
Q5KNL3	Guanyl-nucleotide exchange factor, putative OS=Cryptococcus neoformans var. neoformans serotype D (strain JEC21 / ATCC MYA-565) OX=214684 GN=CNA06090 PE=4 SV=2
Q5KKW4	60s ribosomal protein l7, mitochondrial, putative OS=Cryptococcus neoformans var. neoformans serotype D (strain JEC21 / ATCC MYA-565) OX=214684 GN=CNC01630 PE=3 SV=1
Q5KAK5	Midasin OS=Cryptococcus neoformans var. neoformans serotype D (strain JEC21 / ATCC MYA-565) OX=214684 GN=CNJ01380 PE=3 SV=2
Q5KAK2	Uncharacterized protein OS=Cryptococcus neoformans var. neoformans serotype D (strain JEC21 / ATCC MYA-565) OX=214684 GN=CNJ01410 PE=3 SV=1
Q5KGS8	Ribokinase OS=Cryptococcus neoformans var. neoformans serotype D (strain JEC21 / ATCC MYA-565) OX=214684 GN=CNE02480 PE=3 SV=2
P0CM82	Ubiquinone biosynthesis protein COQ4, mitochondrial OS=Cryptococcus neoformans var. neoformans serotype D (strain JEC21 / ATCC MYA-565) OX=214684 GN=COQ4 PE=3 SV=1
Q5K7E8	Ribosome biogenesis regulatory protein OS=Cryptococcus neoformans var. neoformans serotype D (strain JEC21 / ATCC MYA-565) OX=214684 GN=CNN00090 PE=3 SV=1
Q5KCV2	START domain-containing protein OS=Cryptococcus neoformans var. neoformans serotype D (strain JEC21 / ATCC MYA-565) OX=214684 GN=CNH02330 PE=4 SV=2
Q5KP21	Expressed protein OS=Cryptococcus neoformans var. neoformans serotype D (strain JEC21 / ATCC MYA-565) OX=214684 GN=CNA04490 PE=4 SV=1
Q5KMG0	Expressed protein OS=Cryptococcus neoformans var. neoformans serotype D (strain JEC21 / ATCC MYA-565) OX=214684 GN=CNB01830 PE=4 SV=1
Q5KBQ8	Ribosome biogenesis-related protein, putative OS=Cryptococcus neoformans var. neoformans serotype D (strain JEC21 / ATCC MYA-565) OX=214684 GN=CNI01730 PE=3 SV=1
Q5KED2	Magnesium transporter OS=Cryptococcus neoformans var. neoformans serotype D (strain JEC21 / ATCC MYA-565) OX=214684 GN=CNG00910 PE=3 SV=1
Q5KBD0	RBR-type E3 ubiquitin transferase OS=Cryptococcus neoformans var. neoformans serotype D (strain JEC21 / ATCC MYA-565) OX=214684 GN=CNI02960 PE=4 SV=1
Q5KM63	Lysophospholipase OS=Cryptococcus neoformans var. neoformans serotype D (strain JEC21 / ATCC MYA-565) OX=214684 GN=CNB02800 PE=4 SV=1
Q5KAD1	Histone deacetylation-related protein OS=Cryptococcus neoformans var. neoformans serotype D (strain JEC21 / ATCC MYA-565) OX=214684 GN=CNJ02130 PE=4 SV=2
Q5KDN0	THO complex subunit 1 OS=Cryptococcus neoformans var. neoformans serotype D (strain JEC21 / ATCC MYA-565) OX=214684 GN=CNG03370 PE=4 SV=1
Q5KL61	Expressed protein OS=Cryptococcus neoformans var. neoformans serotype D (strain JEC21 / ATCC MYA-565) OX=214684 GN=CNC00650 PE=4 SV=1

## Sheet: Shared - IgM and IgG 24 h
Acession number	Description
Q5KD84	Uncharacterized protein OS=Cryptococcus neoformans var. neoformans serotype D (strain JEC21 / ATCC MYA-565) OX=214684 GN=CNH03650 PE=4 SV=2
Q5KKN0	Expressed protein OS=Cryptococcus neoformans var. neoformans serotype D (strain JEC21 / ATCC MYA-565) OX=214684 GN=CNC02460 PE=4 SV=1
Q5KM73	Golgi to plasma membrane transport-related protein, putative OS=Cryptococcus neoformans var. neoformans serotype D (strain JEC21 / ATCC MYA-565) OX=214684 GN=CNB02700 PE=4 SV=1
Q5KCA1	Pre-mRNA-splicing factor SYF2 OS=Cryptococcus neoformans var. neoformans serotype D (strain JEC21 / ATCC MYA-565) OX=214684 GN=CNH00300 PE=3 SV=1
Q5KA21	Integral membrane protein sed5, putative OS=Cryptococcus neoformans var. neoformans serotype D (strain JEC21 / ATCC MYA-565) OX=214684 GN=CNJ03350 PE=3 SV=1
Q5KIA5	Vacuolar protein 14 C-terminal Fig4-binding domain-containing protein OS=Cryptococcus neoformans var. neoformans serotype D (strain JEC21 / ATCC MYA-565) OX=214684 GN=CND03650 PE=3 SV=2
Q5KNI2	Chromatin remodeling-related protein, putative OS=Cryptococcus neoformans var. neoformans serotype D (strain JEC21 / ATCC MYA-565) OX=214684 GN=CNA06400 PE=4 SV=2
Q5KQA0	Expressed protein OS=Cryptococcus neoformans var. neoformans serotype D (strain JEC21 / ATCC MYA-565) OX=214684 GN=CNA00010 PE=4 SV=2
Q5KNE1	Expressed protein OS=Cryptococcus neoformans var. neoformans serotype D (strain JEC21 / ATCC MYA-565) OX=214684 GN=CNA06810 PE=4 SV=1
Q5KNF4	Chitobiosyldiphosphodolichol beta-mannosyltransferase OS=Cryptococcus neoformans var. neoformans serotype D (strain JEC21 / ATCC MYA-565) OX=214684 GN=CNA06670 PE=4 SV=1
Q5KKS5	NEDD8-activating enzyme E1 catalytic subunit OS=Cryptococcus neoformans var. neoformans serotype D (strain JEC21 / ATCC MYA-565) OX=214684 GN=CNC02000 PE=3 SV=1
Q5KAS6	Mob1 family protein OS=Cryptococcus neoformans var. neoformans serotype D (strain JEC21 / ATCC MYA-565) OX=214684 GN=CNJ00660 PE=4 SV=1
Q5KDQ6	Inositol-1-monophosphatase OS=Cryptococcus neoformans var. neoformans serotype D (strain JEC21 / ATCC MYA-565) OX=214684 GN=CNG03140 PE=3 SV=2
Q5K9T9	FAD/NAD(P)-binding domain-containing protein OS=Cryptococcus neoformans var. neoformans serotype D (strain JEC21 / ATCC MYA-565) OX=214684 GN=CNK00790 PE=4 SV=1
Q5KEG3	1-phosphatidylinositol 4-kinase, putative OS=Cryptococcus neoformans var. neoformans serotype D (strain JEC21 / ATCC MYA-565) OX=214684 GN=CNG00610 PE=3 SV=1
Q5KNV3	Carnitine acetyltransferase, putative OS=Cryptococcus neoformans var. neoformans serotype D (strain JEC21 / ATCC MYA-565) OX=214684 GN=CNA05200 PE=3 SV=1
Q5K728	Cytochrome c oxidase subunit 8, mitochondrial OS=Cryptococcus neoformans var. neoformans serotype D (strain JEC21 / ATCC MYA-565) OX=214684 GN=CNN01330 PE=3 SV=2
Q5KN89	Up-regulated during septation protein 1 domain-containing protein OS=Cryptococcus neoformans var. neoformans serotype D (strain JEC21 / ATCC MYA-565) OX=214684 GN=CNA07320 PE=4 SV=1
Q5KLM2	Glycerophosphocholine acyltransferase 1 OS=Cryptococcus neoformans var. neoformans serotype D (strain JEC21 / ATCC MYA-565) OX=214684 GN=CNB04770 PE=3 SV=1
Q5KAF3	Ras family, other OS=Cryptococcus neoformans var. neoformans serotype D (strain JEC21 / ATCC MYA-565) OX=214684 GN=CNJ01910 PE=4 SV=2
Q5K992	Beta-1,3 glucan biosynthesis-related protein, putative OS=Cryptococcus neoformans var. neoformans serotype D (strain JEC21 / ATCC MYA-565) OX=214684 GN=CNK02770 PE=4 SV=1
Q5KHF0	DUF292-domain-containing protein OS=Cryptococcus neoformans var. neoformans serotype D (strain JEC21 / ATCC MYA-565) OX=214684 GN=CNE00300 PE=3 SV=1
Q5KBG8	Expressed protein OS=Cryptococcus neoformans var. neoformans serotype D (strain JEC21 / ATCC MYA-565) OX=214684 GN=CNI02590 PE=3 SV=1
Q5KLI2	rRNA adenine N(6)-methyltransferase OS=Cryptococcus neoformans var. neoformans serotype D (strain JEC21 / ATCC MYA-565) OX=214684 GN=CNB05160 PE=3 SV=1
Q5K8J4	PLD phosphodiesterase domain-containing protein OS=Cryptococcus neoformans var. neoformans serotype D (strain JEC21 / ATCC MYA-565) OX=214684 GN=CNL05460 PE=4 SV=2
Q5KLV0	Hexose transport-related protein, putative OS=Cryptococcus neoformans var. neoformans serotype D (strain JEC21 / ATCC MYA-565) OX=214684 GN=CNB03980 PE=3 SV=2

## Sheet: Exclusive- Control 24 h
Acession number	Description
Q5KAC5	Phosphatidylserine decarboxylase proenzyme 2 OS=Cryptococcus neoformans var. neoformans serotype D (strain JEC21 / ATCC MYA-565) OX=214684 GN=PSD2 PE=3 SV=1
Q5KJ45	Trafficking protein particle complex subunit OS=Cryptococcus neoformans var. neoformans serotype D (strain JEC21 / ATCC MYA-565) OX=214684 GN=CND00710 PE=3 SV=2
A0A0S2M641	Prefoldin subunit 1 OS=Cryptococcus neoformans var. neoformans serotype D (strain JEC21 / ATCC MYA-565) OX=214684 GN=CNL06295 PE=3 SV=1
Q5K6X0	Ribosomal protein S12, putative OS=Cryptococcus neoformans var. neoformans serotype D (strain JEC21 / ATCC MYA-565) OX=214684 GN=CNN01910 PE=3 SV=1
Q5KDT5	PDZ GRASP-type domain-containing protein OS=Cryptococcus neoformans var. neoformans serotype D (strain JEC21 / ATCC MYA-565) OX=214684 GN=CNG02840 PE=4 SV=2
Q5KPH6	N-acetyltransferase domain-containing protein OS=Cryptococcus neoformans var. neoformans serotype D (strain JEC21 / ATCC MYA-565) OX=214684 GN=CNA02770 PE=4 SV=2
Q5KCY0	Cns1/TTC4 wheel domain-containing protein OS=Cryptococcus neoformans var. neoformans serotype D (strain JEC21 / ATCC MYA-565) OX=214684 GN=CNH02600 PE=4 SV=1
Q5KBG6	Co-chaperone HscB C-terminal oligomerisation domain-containing protein OS=Cryptococcus neoformans var. neoformans serotype D (strain JEC21 / ATCC MYA-565) OX=214684 GN=CNI02610 PE=3 SV=2
Q5KAM1	Mitochondrion protein, putative OS=Cryptococcus neoformans var. neoformans serotype D (strain JEC21 / ATCC MYA-565) OX=214684 GN=CNJ01210 PE=3 SV=1
Q5KE28	AAA+ ATPase domain-containing protein OS=Cryptococcus neoformans var. neoformans serotype D (strain JEC21 / ATCC MYA-565) OX=214684 GN=CNG01950 PE=4 SV=1
Q5KK06	Thioredoxin domain-containing protein OS=Cryptococcus neoformans var. neoformans serotype D (strain JEC21 / ATCC MYA-565) OX=214684 GN=CNC04710 PE=4 SV=2
Q5KCU3	RNA-binding protein OS=Cryptococcus neoformans var. neoformans serotype D (strain JEC21 / ATCC MYA-565) OX=214684 GN=CNH02260 PE=4 SV=2
Q5KH85	AP-3 complex subunit delta OS=Cryptococcus neoformans var. neoformans serotype D (strain JEC21 / ATCC MYA-565) OX=214684 GN=CNE00910 PE=3 SV=2
Q5KLY9	Hepatocellular carcinoma-associated antigen 59 OS=Cryptococcus neoformans var. neoformans serotype D (strain JEC21 / ATCC MYA-565) OX=214684 GN=CNB03570 PE=3 SV=2
Q5KPS6	Negative regulation of gluconeogenesis-related protein, putative OS=Cryptococcus neoformans var. neoformans serotype D (strain JEC21 / ATCC MYA-565) OX=214684 GN=CNA01700 PE=4 SV=1
Q5KFR8	Uncharacterized protein OS=Cryptococcus neoformans var. neoformans serotype D (strain JEC21 / ATCC MYA-565) OX=214684 GN=CNF00800 PE=4 SV=1
Q5KCG6	Transcription initiation factor tfiid 90 kDa subunit (Tafii-90), putative OS=Cryptococcus neoformans var. neoformans serotype D (strain JEC21 / ATCC MYA-565) OX=214684 GN=CNH00940 PE=3 SV=2
Q5KB10	RanBP2-type domain-containing protein OS=Cryptococcus neoformans var. neoformans serotype D (strain JEC21 / ATCC MYA-565) OX=214684 GN=CNI04180 PE=4 SV=1
Q5K764	Sas10 C-terminal domain-containing protein OS=Cryptococcus neoformans var. neoformans serotype D (strain JEC21 / ATCC MYA-565) OX=214684 GN=CNN00950 PE=3 SV=1
Q5KBV6	Ferric reductase transmembrane component 2, putative OS=Cryptococcus neoformans var. neoformans serotype D (strain JEC21 / ATCC MYA-565) OX=214684 GN=CNI01220 PE=4 SV=2
Q5KHE9	2'-phosphotransferase OS=Cryptococcus neoformans var. neoformans serotype D (strain JEC21 / ATCC MYA-565) OX=214684 GN=CNE00310 PE=3 SV=1
Q5KPS3	Cleavage/polyadenylation specificity factor, putative OS=Cryptococcus neoformans var. neoformans serotype D (strain JEC21 / ATCC MYA-565) OX=214684 GN=CNA01730 PE=4 SV=1
Q5KF10	Cell wall organization and biogenesis-related protein, putative OS=Cryptococcus neoformans var. neoformans serotype D (strain JEC21 / ATCC MYA-565) OX=214684 GN=CNF03500 PE=3 SV=2
Q5KAT2	Response to drug-related protein, putative OS=Cryptococcus neoformans var. neoformans serotype D (strain JEC21 / ATCC MYA-565) OX=214684 GN=CNJ00600 PE=4 SV=1
Q5KCM3	DUF1996 domain-containing protein OS=Cryptococcus neoformans var. neoformans serotype D (strain JEC21 / ATCC MYA-565) OX=214684 GN=CNH01570 PE=4 SV=1
Q5KB11	DNA ligase OS=Cryptococcus neoformans var. neoformans serotype D (strain JEC21 / ATCC MYA-565) OX=214684 GN=CNI04170 PE=3 SV=1
Q5K905	1-acyl-sn-glycerol-3-phosphate acyltransferase OS=Cryptococcus neoformans var. neoformans serotype D (strain JEC21 / ATCC MYA-565) OX=214684 GN=CNH03840 PE=3 SV=1
Q5K8L5	Ubiquitin-like modifier HUB1 OS=Cryptococcus neoformans var. neoformans serotype D (strain JEC21 / ATCC MYA-565) OX=214684 GN=CNL05240 PE=4 SV=1
Q5KC33	DNA-directed RNA polymerase subunit beta OS=Cryptococcus neoformans var. neoformans serotype D (strain JEC21 / ATCC MYA-565) OX=214684 GN=CNI00420 PE=3 SV=2
Q5K7C3	Glutamate--cysteine ligase OS=Cryptococcus neoformans var. neoformans serotype D (strain JEC21 / ATCC MYA-565) OX=214684 GN=CNN00350 PE=3 SV=2
Q5KF27	U2-associated protein SR140 OS=Cryptococcus neoformans var. neoformans serotype D (strain JEC21 / ATCC MYA-565) OX=214684 GN=CNF03310 PE=4 SV=1
Q5KGY6	WW domain-containing protein OS=Cryptococcus neoformans var. neoformans serotype D (strain JEC21 / ATCC MYA-565) OX=214684 GN=CNE01900 PE=4 SV=2
Q5KPL1	Elongin-C OS=Cryptococcus neoformans var. neoformans serotype D (strain JEC21 / ATCC MYA-565) OX=214684 GN=CNA02410 PE=3 SV=1
Q5KCX2	Cysteine synthase, putative OS=Cryptococcus neoformans var. neoformans serotype D (strain JEC21 / ATCC MYA-565) OX=214684 GN=CNH02520 PE=4 SV=1
Q5KKQ6	GTP binding protein, putative OS=Cryptococcus neoformans var. neoformans serotype D (strain JEC21 / ATCC MYA-565) OX=214684 GN=CNC02190 PE=4 SV=2
Q5KMS7	Adenosylmethionine-8-amino-7-oxononanoate transaminase, putative OS=Cryptococcus neoformans var. neoformans serotype D (strain JEC21 / ATCC MYA-565) OX=214684 GN=CNB00630 PE=4 SV=1
Q5KKP3	Expressed protein OS=Cryptococcus neoformans var. neoformans serotype D (strain JEC21 / ATCC MYA-565) OX=214684 GN=CNC02330 PE=4 SV=2
Q5KCI8	S1-like domain-containing protein OS=Cryptococcus neoformans var. neoformans serotype D (strain JEC21 / ATCC MYA-565) OX=214684 GN=CNH01170 PE=3 SV=1
Q5KNQ8	Vacuole fusion, non-autophagic-related protein, putative OS=Cryptococcus neoformans var. neoformans serotype D (strain JEC21 / ATCC MYA-565) OX=214684 GN=CNA05660 PE=4 SV=2
P0CP90	Peptidyl-prolyl cis-trans isomerase-like 2 OS=Cryptococcus neoformans var. neoformans serotype D (strain JEC21 / ATCC MYA-565) OX=214684 GN=CYP8 PE=3 SV=1
Q5KB74	Expressed protein OS=Cryptococcus neoformans var. neoformans serotype D (strain JEC21 / ATCC MYA-565) OX=214684 GN=CNI03530 PE=4 SV=1
Q5KFX1	Nucleoside-diphosphatase, putative OS=Cryptococcus neoformans var. neoformans serotype D (strain JEC21 / ATCC MYA-565) OX=214684 GN=CNF00290 PE=3 SV=1
Q5K733	26S proteasome complex subunit SEM1 OS=Cryptococcus neoformans var. neoformans serotype D (strain JEC21 / ATCC MYA-565) OX=214684 GN=CNN01280 PE=3 SV=2
Q5KPL0	Exocyst complex component SEC15 OS=Cryptococcus neoformans var. neoformans serotype D (strain JEC21 / ATCC MYA-565) OX=214684 GN=CNA02420 PE=3 SV=1
Q5KCS7	Right handed beta helix domain-containing protein OS=Cryptococcus neoformans var. neoformans serotype D (strain JEC21 / ATCC MYA-565) OX=214684 GN=CNH02100 PE=4 SV=1
P0CR52	Pre-mRNA-splicing factor SLU7 OS=Cryptococcus neoformans var. neoformans serotype D (strain JEC21 / ATCC MYA-565) OX=214684 GN=SLU7 PE=3 SV=1
Q5K757	E3 ubiquitin-protein ligase PEP5 OS=Cryptococcus neoformans var. neoformans serotype D (strain JEC21 / ATCC MYA-565) OX=214684 GN=CNN01020 PE=3 SV=1
Q5K9S7	Tbc1 domain family protein, putative OS=Cryptococcus neoformans var. neoformans serotype D (strain JEC21 / ATCC MYA-565) OX=214684 GN=CNK00910 PE=4 SV=1
Q5KPP3	Ferric reductase transmembrane component, putative OS=Cryptococcus neoformans var. neoformans serotype D (strain JEC21 / ATCC MYA-565) OX=214684 GN=CNA02040 PE=4 SV=1
Q5KJ07	Copper transport protein OS=Cryptococcus neoformans var. neoformans serotype D (strain JEC21 / ATCC MYA-565) OX=214684 GN=CND01080 PE=3 SV=2
Q5KEE6	Cytoplasm protein, putative OS=Cryptococcus neoformans var. neoformans serotype D (strain JEC21 / ATCC MYA-565) OX=214684 GN=CNG00780 PE=3 SV=2
Q5KHX9	Phosphatidylserine decarboxylase OS=Cryptococcus neoformans var. neoformans serotype D (strain JEC21 / ATCC MYA-565) OX=214684 GN=CND04930 PE=4 SV=1
Q5K705	AMP binding protein, putative OS=Cryptococcus neoformans var. neoformans serotype D (strain JEC21 / ATCC MYA-565) OX=214684 GN=CNN01570 PE=4 SV=2
Q5KH61	Protein MEMO1 OS=Cryptococcus neoformans var. neoformans serotype D (strain JEC21 / ATCC MYA-565) OX=214684 GN=CNE01140 PE=3 SV=1
Q5K9Q0	Expressed protein OS=Cryptococcus neoformans var. neoformans serotype D (strain JEC21 / ATCC MYA-565) OX=214684 GN=CNK01190 PE=4 SV=2
Q5KI92	HMG box domain-containing protein OS=Cryptococcus neoformans var. neoformans serotype D (strain JEC21 / ATCC MYA-565) OX=214684 GN=CND03770 PE=4 SV=2
P0CM74	Protein STU1 OS=Cryptococcus neoformans var. neoformans serotype D (strain JEC21 / ATCC MYA-565) OX=214684 GN=STU1 PE=3 SV=1
Q5KK21	30S ribosomal protein S17, putative OS=Cryptococcus neoformans var. neoformans serotype D (strain JEC21 / ATCC MYA-565) OX=214684 GN=CNC04540 PE=3 SV=1
Q5KN20	Transporter, putative OS=Cryptococcus neoformans var. neoformans serotype D (strain JEC21 / ATCC MYA-565) OX=214684 GN=CNA08040 PE=3 SV=2
Q5KDK2	DNA polymerase epsilon p12 subunit (Dna polymerase epsilon subunit 4), putative OS=Cryptococcus neoformans var. neoformans serotype D (strain JEC21 / ATCC MYA-565) OX=214684 GN=CNG03660 PE=4 SV=2
Q5KJN3	Expressed protein OS=Cryptococcus neoformans var. neoformans serotype D (strain JEC21 / ATCC MYA-565) OX=214684 GN=CNC05920 PE=4 SV=1
Q5KJ90	Transcription factor, putative OS=Cryptococcus neoformans var. neoformans serotype D (strain JEC21 / ATCC MYA-565) OX=214684 GN=CND00200 PE=4 SV=1
A0A0S2M5I6	RRM domain-containing protein OS=Cryptococcus neoformans var. neoformans serotype D (strain JEC21 / ATCC MYA-565) OX=214684 GN=CNG01030 PE=4 SV=1
P0CM76	mRNA cleavage and polyadenylation factor CLP1 OS=Cryptococcus neoformans var. neoformans serotype D (strain JEC21 / ATCC MYA-565) OX=214684 GN=CLP1 PE=3 SV=1
Q5KGZ9	ATP binding protein, putative OS=Cryptococcus neoformans var. neoformans serotype D (strain JEC21 / ATCC MYA-565) OX=214684 GN=CNE01770 PE=3 SV=1
Q5KAQ9	WW domain-containing protein OS=Cryptococcus neoformans var. neoformans serotype D (strain JEC21 / ATCC MYA-565) OX=214684 GN=CNJ00830 PE=4 SV=2
Q5KFV9	DNA-directed RNA polymerase subunit OS=Cryptococcus neoformans var. neoformans serotype D (strain JEC21 / ATCC MYA-565) OX=214684 GN=CNF00390 PE=3 SV=1
Q5KH77	Structural maintenance of chromosomes protein OS=Cryptococcus neoformans var. neoformans serotype D (strain JEC21 / ATCC MYA-565) OX=214684 GN=CNE00970 PE=3 SV=1
Q5KBE8	Vacuole protein, putative OS=Cryptococcus neoformans var. neoformans serotype D (strain JEC21 / ATCC MYA-565) OX=214684 GN=CNI02790 PE=3 SV=1

## Sheet: Exclusive - IgM 24 h
Acession number	Description
Q5KEA3	U3 small nucleolar RNA-associated protein 25 OS=Cryptococcus neoformans var. neoformans serotype D (strain JEC21 / ATCC MYA-565) OX=214684 GN=CNG01210 PE=3 SV=1
Q5KNR1	Expressed protein OS=Cryptococcus neoformans var. neoformans serotype D (strain JEC21 / ATCC MYA-565) OX=214684 GN=CNA05620 PE=4 SV=1
Q5KHD2	DNA-directed RNA polymerase III subunit RPC4 OS=Cryptococcus neoformans var. neoformans serotype D (strain JEC21 / ATCC MYA-565) OX=214684 GN=CNE00450 PE=4 SV=1
Q5KNQ7	Transmembrane protein OS=Cryptococcus neoformans var. neoformans serotype D (strain JEC21 / ATCC MYA-565) OX=214684 GN=CNA05670 PE=4 SV=2
Q5K909	FMN adenylyltransferase, putative OS=Cryptococcus neoformans var. neoformans serotype D (strain JEC21 / ATCC MYA-565) OX=214684 GN=CNH03810 PE=4 SV=2
Q5KFI7	chitin synthase OS=Cryptococcus neoformans var. neoformans serotype D (strain JEC21 / ATCC MYA-565) OX=214684 GN=CNF01610 PE=3 SV=2
Q5K8Y9	U3 small nucleolar ribonucleoprotein LCP5 OS=Cryptococcus neoformans var. neoformans serotype D (strain JEC21 / ATCC MYA-565) OX=214684 GN=CNL04010 PE=4 SV=1
Q5KAY2	Expressed protein OS=Cryptococcus neoformans var. neoformans serotype D (strain JEC21 / ATCC MYA-565) OX=214684 GN=CNJ00050 PE=4 SV=1
Q5KNJ2	VASt domain-containing protein OS=Cryptococcus neoformans var. neoformans serotype D (strain JEC21 / ATCC MYA-565) OX=214684 GN=CNA06300 PE=3 SV=2
Q5KLA5	Histone lysine N-methyltransferase, putative OS=Cryptococcus neoformans var. neoformans serotype D (strain JEC21 / ATCC MYA-565) OX=214684 GN=CNC00180 PE=3 SV=1
Q5K976	NADP-dependent oxidoreductase domain-containing protein OS=Cryptococcus neoformans var. neoformans serotype D (strain JEC21 / ATCC MYA-565) OX=214684 GN=CNK02930 PE=4 SV=2
Q5KHK2	PH (Pleckstrin homology) domain-containing protein, putative OS=Cryptococcus neoformans var. neoformans serotype D (strain JEC21 / ATCC MYA-565) OX=214684 GN=CND06180 PE=4 SV=1
Q5KAU1	Uncharacterized protein OS=Cryptococcus neoformans var. neoformans serotype D (strain JEC21 / ATCC MYA-565) OX=214684 GN=CNJ00510 PE=4 SV=2
Q5KL23	Ribosomal protein YmL32, putative OS=Cryptococcus neoformans var. neoformans serotype D (strain JEC21 / ATCC MYA-565) OX=214684 GN=CNC01030 PE=3 SV=1
Q5KN63	U6 snRNA-associated Sm-like protein LSm3 OS=Cryptococcus neoformans var. neoformans serotype D (strain JEC21 / ATCC MYA-565) OX=214684 GN=LSM3 PE=3 SV=1
P0CM18	Amino-acid acetyltransferase, mitochondrial OS=Cryptococcus neoformans var. neoformans serotype D (strain JEC21 / ATCC MYA-565) OX=214684 GN=ARG2 PE=3 SV=1
Q5K9B3	Vesicle fusion-related protein, putative OS=Cryptococcus neoformans var. neoformans serotype D (strain JEC21 / ATCC MYA-565) OX=214684 GN=CNK02540 PE=3 SV=1
Q5K8U6	White collar 1 protein (WC1), putative OS=Cryptococcus neoformans var. neoformans serotype D (strain JEC21 / ATCC MYA-565) OX=214684 GN=CNL04450 PE=4 SV=2
Q5K7I2	DUF858-domain-containing protein OS=Cryptococcus neoformans var. neoformans serotype D (strain JEC21 / ATCC MYA-565) OX=214684 GN=CNM02350 PE=3 SV=2
Q5KMT2	RFX-type winged-helix domain-containing protein OS=Cryptococcus neoformans var. neoformans serotype D (strain JEC21 / ATCC MYA-565) OX=214684 GN=CNB00580 PE=4 SV=1
Q5KAI7	HECT-type E3 ubiquitin transferase OS=Cryptococcus neoformans var. neoformans serotype D (strain JEC21 / ATCC MYA-565) OX=214684 GN=CNJ01540 PE=4 SV=2
Q5KH22	Uncharacterized protein OS=Cryptococcus neoformans var. neoformans serotype D (strain JEC21 / ATCC MYA-565) OX=214684 GN=CNE01530 PE=4 SV=2
Q5KKY4	Multifunctional methyltransferase subunit TRM112 OS=Cryptococcus neoformans var. neoformans serotype D (strain JEC21 / ATCC MYA-565) OX=214684 GN=CNC01420 PE=3 SV=1
Q5KL63	GTP-binding protein OS=Cryptococcus neoformans var. neoformans serotype D (strain JEC21 / ATCC MYA-565) OX=214684 GN=CNC00630 PE=3 SV=2
Q5KH67	Endopolyphosphatase OS=Cryptococcus neoformans var. neoformans serotype D (strain JEC21 / ATCC MYA-565) OX=214684 GN=PPN1 PE=3 SV=1

## Sheet: Exclusive - IgG 24 h
Acession number	Description
Q5KJM3	AMP-activated protein kinase glycogen-binding domain-containing protein OS=Cryptococcus neoformans var. neoformans serotype D (strain JEC21 / ATCC MYA-565) OX=214684 GN=CNC06020 PE=4 SV=2
Q5KE98	Expressed protein OS=Cryptococcus neoformans var. neoformans serotype D (strain JEC21 / ATCC MYA-565) OX=214684 GN=CNG01260 PE=4 SV=1
A0A0S2LIC1	Dolichol-phosphate mannosyltransferase subunit 3 OS=Cryptococcus neoformans var. neoformans serotype D (strain JEC21 / ATCC MYA-565) OX=214684 GN=CNA04065 PE=3 SV=1
A0A0S2LIN0	Phosphoglycerate mutase OS=Cryptococcus neoformans var. neoformans serotype D (strain JEC21 / ATCC MYA-565) OX=214684 GN=CNC03925 PE=4 SV=1
Q5KI11	Actin filament organization-related protein, putative OS=Cryptococcus neoformans var. neoformans serotype D (strain JEC21 / ATCC MYA-565) OX=214684 GN=CND04590 PE=4 SV=2
Q5KIV0	Geranylgeranyl transferase type-2 subunit beta OS=Cryptococcus neoformans var. neoformans serotype D (strain JEC21 / ATCC MYA-565) OX=214684 GN=CND01670 PE=3 SV=1
Q5KDI4	U4/U6.U5 small nuclear ribonucleoprotein 27kDa protein domain-containing protein OS=Cryptococcus neoformans var. neoformans serotype D (strain JEC21 / ATCC MYA-565) OX=214684 GN=CNG03870 PE=3 SV=1
Q5KHA3	Very-long-chain (3R)-3-hydroxyacyl-CoA dehydratase OS=Cryptococcus neoformans var. neoformans serotype D (strain JEC21 / ATCC MYA-565) OX=214684 GN=CNE00730 PE=3 SV=1
Q5K960	Helicase, putative OS=Cryptococcus neoformans var. neoformans serotype D (strain JEC21 / ATCC MYA-565) OX=214684 GN=CNK03090 PE=4 SV=1
P0CP52	Patatin-like phospholipase domain-containing protein CNE02340 OS=Cryptococcus neoformans var. neoformans serotype D (strain JEC21 / ATCC MYA-565) OX=214684 GN=CNE02340 PE=3 SV=1
Q5KDI5	Nucleus protein, putative OS=Cryptococcus neoformans var. neoformans serotype D (strain JEC21 / ATCC MYA-565) OX=214684 GN=CNG03860 PE=4 SV=2
Q5KIE6	Pre-mRNA-splicing factor 38 OS=Cryptococcus neoformans var. neoformans serotype D (strain JEC21 / ATCC MYA-565) OX=214684 GN=CND03240 PE=3 SV=2
P0CS46	Polyadenylation factor subunit 2 OS=Cryptococcus neoformans var. neoformans serotype D (strain JEC21 / ATCC MYA-565) OX=214684 GN=PFS2 PE=3 SV=1
Q5KNL9	Cytoplasm protein, putative OS=Cryptococcus neoformans var. neoformans serotype D (strain JEC21 / ATCC MYA-565) OX=214684 GN=CNA06030 PE=3 SV=1
Q5K9J6	Uncharacterized protein OS=Cryptococcus neoformans var. neoformans serotype D (strain JEC21 / ATCC MYA-565) OX=214684 GN=CNK01720 PE=4 SV=1
Q5KBV8	Uncharacterized protein OS=Cryptococcus neoformans var. neoformans serotype D (strain JEC21 / ATCC MYA-565) OX=214684 GN=CNI01200 PE=4 SV=2
Q5K830	Rab GTPase activator, putative OS=Cryptococcus neoformans var. neoformans serotype D (strain JEC21 / ATCC MYA-565) OX=214684 GN=CNM00320 PE=4 SV=2
Q5KIM8	Uncharacterized protein OS=Cryptococcus neoformans var. neoformans serotype D (strain JEC21 / ATCC MYA-565) OX=214684 GN=CND02400 PE=4 SV=1
Q5KN49	Multidrug resistance protein 1, putative OS=Cryptococcus neoformans var. neoformans serotype D (strain JEC21 / ATCC MYA-565) OX=214684 GN=CNA07730 PE=4 SV=1
A0A0S2M6I4	CoA-binding domain-containing protein OS=Cryptococcus neoformans var. neoformans serotype D (strain JEC21 / ATCC MYA-565) OX=214684 GN=CNN00825 PE=4 SV=1
Q5KLX2	Cytoplasm protein, putative OS=Cryptococcus neoformans var. neoformans serotype D (strain JEC21 / ATCC MYA-565) OX=214684 GN=CNB03740 PE=3 SV=1
Q5KPX4	Cyclophilin, putative OS=Cryptococcus neoformans var. neoformans serotype D (strain JEC21 / ATCC MYA-565) OX=214684 GN=CNA01220 PE=4 SV=1
P0CP74	Phospholipase B OS=Cryptococcus neoformans var. neoformans serotype D (strain JEC21 / ATCC MYA-565) OX=214684 GN=PLB1 PE=3 SV=1
P0CS42	Nuclear distribution protein PAC1 OS=Cryptococcus neoformans var. neoformans serotype D (strain JEC21 / ATCC MYA-565) OX=214684 GN=PAC1 PE=3 SV=1
Q5KFL7	Uncharacterized protein OS=Cryptococcus neoformans var. neoformans serotype D (strain JEC21 / ATCC MYA-565) OX=214684 GN=CNF01320 PE=4 SV=1
P0CR12	ATP-dependent RNA helicase MRH4, mitochondrial OS=Cryptococcus neoformans var. neoformans serotype D (strain JEC21 / ATCC MYA-565) OX=214684 GN=MRH4 PE=3 SV=1
Q5KE38	Phosphatase associated protein, putative OS=Cryptococcus neoformans var. neoformans serotype D (strain JEC21 / ATCC MYA-565) OX=214684 GN=CNG01850 PE=3 SV=2
Q5KBA1	O-methyltransferase OS=Cryptococcus neoformans var. neoformans serotype D (strain JEC21 / ATCC MYA-565) OX=214684 GN=CNI03260 PE=3 SV=2
Q5KKI2	Uncharacterized protein OS=Cryptococcus neoformans var. neoformans serotype D (strain JEC21 / ATCC MYA-565) OX=214684 GN=CNC02910 PE=4 SV=2
Q5KAU4	Signal peptidase complex catalytic subunit SEC11 OS=Cryptococcus neoformans var. neoformans serotype D (strain JEC21 / ATCC MYA-565) OX=214684 GN=CNJ00480 PE=3 SV=2
