# Supplementary material for: Effects of human immunoglobulins on Cryptococcus neoformans morphology and proteome
Source: mBio. 2026 Feb 9;17(3):e03827-25. doi: 10.1128/mbio.03827-25 (PMC12977590; doi:10.1128/mbio.03827-25)
Supplement: Table S3, part 1 — Proteins with significantly altered abundance in the experimental groups at 24 hours. [file mbio.03827-25-s0004.xlsx]

## Sheet: Control x IgA 24 hours
Sample	Locus	Fold Change	pValue	BH-Critical-Value	GPI (Index in the sparse matrix)	Signal(Bottom)	Signal(Top)	Description
Control	tr|Q5K7K5|Q5K7K5_CRYNJ	3.16636	0.014187	0.0366667	88	4.76067e-05	0.00015074	Protein phosphatase 2 (Formerly 2A), regulatory subunit A OS=Cryptococcus neoformans var. neoformans serotype D (strain JEC21 / ATCC MYA-565) OX=214684 GN=CNM02110 PE=4 SV=1
	tr|Q5KIM3|Q5KIM3_CRYNJ	3.17094	0.0102985	0.0266667	467	5.16768e-05	0.000163864	Acetyltransferase component of pyruvate dehydrogenase complex OS=Cryptococcus neoformans var. neoformans serotype D (strain JEC21 / ATCC MYA-565) OX=214684 GN=CND02450 PE=3 SV=1
	tr|Q5KPH8|Q5KPH8_CRYNJ	3.20959	0.00822961	0.0166667	901	2.13602e-05	6.85575e-05	Cytoplasm protein, putative OS=Cryptococcus neoformans var. neoformans serotype D (strain JEC21 / ATCC MYA-565) OX=214684 GN=CNA02750 PE=3 SV=1
	tr|Q5KLM8|Q5KLM8_CRYNJ	3.21311	0.011724	0.0283333	70	0.000257786	0.000828296	Oxidoreductase, putative OS=Cryptococcus neoformans var. neoformans serotype D (strain JEC21 / ATCC MYA-565) OX=214684 GN=CNB04710 PE=4 SV=2
	tr|Q5K899|Q5K899_CRYNJ	3.42636	0.0151601	0.04	26	0.000272895	0.000935038	UDP-glucose 6-dehydrogenase OS=Cryptococcus neoformans var. neoformans serotype D (strain JEC21 / ATCC MYA-565) OX=214684 GN=CNL06460 PE=3 SV=1
	tr|Q5K7B5|Q5K7B5_CRYNJ	3.45407	0.0159265	0.045	46	0.0002173	0.000750568	phosphoglucomutase (alpha-D-glucose-1,6-bisphosphate-dependent) OS=Cryptococcus neoformans var. neoformans serotype D (strain JEC21 / ATCC MYA-565) OX=214684 GN=CNN00430 PE=3 SV=1
	tr|Q5K7V2|Q5K7V2_CRYNJ	3.46906	0.0147838	0.0383333	724	0.000108442	0.000376191	Hyaluronan/mRNA-binding protein domain-containing protein OS=Cryptococcus neoformans var. neoformans serotype D (strain JEC21 / ATCC MYA-565) OX=214684 GN=CNM01180 PE=4 SV=1
	tr|Q5KG36|Q5KG36_CRYNJ	3.54041	0.00947465	0.0183333	217	6.98168e-05	0.00024718	Triosephosphate isomerase OS=Cryptococcus neoformans var. neoformans serotype D (strain JEC21 / ATCC MYA-565) OX=214684 GN=CNE05000 PE=3 SV=1
	tr|Q5KF76|Q5KF76_CRYNJ	3.54745	0.0125032	0.0316667	534	5.54815e-05	0.000196818	Actin lateral binding protein, putative OS=Cryptococcus neoformans var. neoformans serotype D (strain JEC21 / ATCC MYA-565) OX=214684 GN=CNF02720 PE=4 SV=1
	tr|Q5KNQ9|Q5KNQ9_CRYNJ	3.57813	0.00331411	0.00333333	351	4.20852e-05	0.000150587	Endopeptidase, putative OS=Cryptococcus neoformans var. neoformans serotype D (strain JEC21 / ATCC MYA-565) OX=214684 GN=CNA05650 PE=3 SV=1
	tr|Q5KN37|Q5KN37_CRYNJ	3.66675	0.0155046	0.0416667	287	4.23864e-05	0.00015542	EF-hand domain-containing protein OS=Cryptococcus neoformans var. neoformans serotype D (strain JEC21 / ATCC MYA-565) OX=214684 GN=CNA07850 PE=4 SV=2
	tr|Q5KMG7|Q5KMG7_CRYNJ	3.66722	0.0171976	0.05	349	5.96128e-05	0.000218613	Expressed protein OS=Cryptococcus neoformans var. neoformans serotype D (strain JEC21 / ATCC MYA-565) OX=214684 GN=CNB01760 PE=4 SV=1
	tr|Q5KC89|Q5KC89_CRYNJ	3.77645	0.0094923	0.02	212	8.18228e-05	0.000308999	Phosphomannomutase OS=Cryptococcus neoformans var. neoformans serotype D (strain JEC21 / ATCC MYA-565) OX=214684 GN=CNH00170 PE=3 SV=1
	sp|P0CO20|MPG1_CRYNJ	3.77862	0.0141243	0.035	59	6.97051e-05	0.000263389	Mannose-1-phosphate guanyltransferase OS=Cryptococcus neoformans var. neoformans serotype D (strain JEC21 / ATCC MYA-565) OX=214684 GN=MPG1 PE=2 SV=1
	tr|Q5KPX0|Q5KPX0_CRYNJ	3.86642	0.00375592	0.005	558	2.83128e-05	0.000109469	Expressed protein OS=Cryptococcus neoformans var. neoformans serotype D (strain JEC21 / ATCC MYA-565) OX=214684 GN=CNA01260 PE=4 SV=1
	tr|Q5KL93|Q5KL93_CRYNJ	3.9402	0.00571912	0.0116667	847	7.49562e-05	0.000295343	Hmp1 protein, putative OS=Cryptococcus neoformans var. neoformans serotype D (strain JEC21 / ATCC MYA-565) OX=214684 GN=CNC00310 PE=4 SV=1
	tr|Q5KDW3|Q5KDW3_CRYNJ	3.94451	0.0121817	0.03	334	4.57918e-05	0.000180627	Mannose-1-phosphate guanylyltransferase, putative OS=Cryptococcus neoformans var. neoformans serotype D (strain JEC21 / ATCC MYA-565) OX=214684 GN=CNG02580 PE=3 SV=2
	tr|Q5KPT1|Q5KPT1_CRYNJ	4.09922	0.0169594	0.0466667	219	4.12363e-05	0.000169037	Glutamate carboxypeptidase protein, putative OS=Cryptococcus neoformans var. neoformans serotype D (strain JEC21 / ATCC MYA-565) OX=214684 GN=CNA01640 PE=3 SV=1
	tr|Q5KD58|Q5KD58_CRYNJ	4.11944	0.00985835	0.0216667	155	5.78035e-05	0.000238118	Alpha,alpha-trehalose-phosphate synthase (UDP-forming), putative OS=Cryptococcus neoformans var. neoformans serotype D (strain JEC21 / ATCC MYA-565) OX=214684 GN=CNH03390 PE=4 SV=1
	tr|Q5K9Z8|Q5K9Z8_CRYNJ	4.57996	0.0045336	0.00833333	171	0.000297031	0.00136039	Thioredoxin peroxidase, putative OS=Cryptococcus neoformans var. neoformans serotype D (strain JEC21 / ATCC MYA-565) OX=214684 GN=CNK00130 PE=3 SV=1
	tr|Q5KAT0|Q5KAT0_CRYNJ	4.66443	0.0126466	0.0333333	737	2.42068e-05	0.000112911	Serine-type endopeptidase, putative OS=Cryptococcus neoformans var. neoformans serotype D (strain JEC21 / ATCC MYA-565) OX=214684 GN=CNJ00620 PE=3 SV=1
	tr|Q5K9E7|Q5K9E7_CRYNJ	4.66581	0.010197	0.025	1021	6.12042e-06	2.85567e-05	Carboxypeptidase OS=Cryptococcus neoformans var. neoformans serotype D (strain JEC21 / ATCC MYA-565) OX=214684 GN=CNK02200 PE=3 SV=1
	tr|Q5KH24|Q5KH24_CRYNJ	4.69023	0.00484199	0.01	299	2.92167e-05	0.000137033	Nuclear segregation protein Bfr1, putative OS=Cryptococcus neoformans var. neoformans serotype D (strain JEC21 / ATCC MYA-565) OX=214684 GN=CNE01510 PE=4 SV=1
	tr|F5HFW5|F5HFW5_CRYNJ	4.89878	0.0100218	0.0233333	91	6.88098e-05	0.000337084	UDP-glucuronic acid decarboxylase 1 OS=Cryptococcus neoformans var. neoformans serotype D (strain JEC21 / ATCC MYA-565) OX=214684 GN=CNG02560 PE=3 SV=1
	tr|Q5KJ92|Q5KJ92_CRYNJ	5.34943	0.00798012	0.015	50	9.61629e-05	0.000514417	NAD-specific glutamate dehydrogenase OS=Cryptococcus neoformans var. neoformans serotype D (strain JEC21 / ATCC MYA-565) OX=214684 GN=CND00180 PE=3 SV=1
	tr|Q5KF07|Q5KF07_CRYNJ	5.83883	0.00697045	0.0133333	87	5.69772e-05	0.00033268	Alpha-1,4 glucan phosphorylase OS=Cryptococcus neoformans var. neoformans serotype D (strain JEC21 / ATCC MYA-565) OX=214684 GN=CNF03530 PE=3 SV=1
	tr|Q5KDC5|Q5KDC5_CRYNJ	7.37141	0.00450399	0.00666667	49	5.48851e-05	0.000404581	Trehalose synthase, putative OS=Cryptococcus neoformans var. neoformans serotype D (strain JEC21 / ATCC MYA-565) OX=214684 GN=CNG04480 PE=4 SV=1
	tr|Q5KAH7|Q5KAH7_CRYNJ	7.6861	0.019975	0.05	105	2.79876e-05	0.000215115	Extracellular metalloproteinase OS=Cryptococcus neoformans var. neoformans serotype D (strain JEC21 / ATCC MYA-565) OX=214684 GN=CNJ01650 PE=3 SV=1
	sp|Q5KPU2|MTAP_CRYNJ	8.11122	0.000435835	0.00166667	118	4.16837e-05	0.000338105	S-methyl-5'-thioadenosine phosphorylase OS=Cryptococcus neoformans var. neoformans serotype D (strain JEC21 / ATCC MYA-565) OX=214684 GN=CNA01530 PE=3 SV=1
	tr|Q5KA04|Q5KA04_CRYNJ	9.00523	0.0240297	0.05	19	0.000213769	0.00192504	Phosphoketolase, putative OS=Cryptococcus neoformans var. neoformans serotype D (strain JEC21 / ATCC MYA-565) OX=214684 GN=CNK00070 PE=3 SV=1

## Sheet: Control x IgM 24 hours
Sample	Locus	Fold Change	pValue	BH-Critical-Value	GPI (Index in the sparse matrix)	Signal(Bottom)	Signal(Top)	Description
Control	tr|Q5KMJ6|Q5KMJ6_CRYNJ	6.2116	0.0419463	0.05	1314	2.04165e-06	1.26819e-05	1-(5-phosphoribosyl)-5-[(5-phosphoribosylamino)methylideneamino] imidazole-4-carboxamide isomerase OS=Cryptococcus neoformans var. neoformans serotype D (strain JEC21 / ATCC MYA-565) OX=214684 GN=CNB01460 PE=3 SV=1
	tr|Q5KAJ1|Q5KAJ1_CRYNJ	6.13725	0.00247539	0.00697674	1251	2.50544e-06	1.53765e-05	Mic1-like protein, putative OS=Cryptococcus neoformans var. neoformans serotype D (strain JEC21 / ATCC MYA-565) OX=214684 GN=CNJ01510 PE=4 SV=1
	tr|Q5K902|Q5K902_CRYNJ	3.84368	0.0353398	0.05	2253	2.07675e-05	7.98236e-05	Xylulose kinase OS=Cryptococcus neoformans var. neoformans serotype D (strain JEC21 / ATCC MYA-565) OX=214684 GN=CNH03870 PE=3 SV=1
	tr|Q5KN67|Q5KN67_CRYNJ	3.39332	0.0359754	0.05	2268	2.34312e-06	7.95098e-06	Regulation of transcription from Pol II promoter-related protein, putative OS=Cryptococcus neoformans var. neoformans serotype D (strain JEC21 / ATCC MYA-565) OX=214684 GN=CNA07550 PE=4 SV=2
	tr|Q5KHL3|Q5KHL3_CRYNJ	3.08912	0.0354914	0.05	1655	3.92635e-06	1.2129e-05	Endoplasmic reticulum protein OS=Cryptococcus neoformans var. neoformans serotype D (strain JEC21 / ATCC MYA-565) OX=214684 GN=CND06070 PE=4 SV=1
	tr|Q5KFS1|Q5KFS1_CRYNJ	2.7158	0.00807654	0.0209302	1386	1.17432e-06	3.18922e-06	Ubiquitin-activating enzyme E1-like OS=Cryptococcus neoformans var. neoformans serotype D (strain JEC21 / ATCC MYA-565) OX=214684 GN=CNF00770 PE=3 SV=1
	tr|Q5KL48|Q5KL48_CRYNJ	2.67355	0.0272736	0.05	2297	1.00462e-06	2.68589e-06	Histone deacetylase OS=Cryptococcus neoformans var. neoformans serotype D (strain JEC21 / ATCC MYA-565) OX=214684 GN=CNC00780 PE=3 SV=2
	tr|Q5KJR2|Q5KJR2_CRYNJ	2.41611	0.000548086	0.00116279	1396	2.54345e-06	6.14524e-06	Expressed protein OS=Cryptococcus neoformans var. neoformans serotype D (strain JEC21 / ATCC MYA-565) OX=214684 GN=CNC05640 PE=4 SV=1
	tr|Q5KLD3|Q5KLD3_CRYNJ	2.34646	0.0104524	0.027907	913	3.03629e-06	7.12454e-06	Coatomer subunit zeta OS=Cryptococcus neoformans var. neoformans serotype D (strain JEC21 / ATCC MYA-565) OX=214684 GN=CNB05680 PE=3 SV=2
	tr|Q5KG34|Q5KG34_CRYNJ	2.34194	0.0137673	0.0360465	1180	1.44442e-06	3.38273e-06	Ribosomal protein/NADH dehydrogenase domain-containing protein OS=Cryptococcus neoformans var. neoformans serotype D (strain JEC21 / ATCC MYA-565) OX=214684 GN=CNE05020 PE=4 SV=1
	tr|Q5K854|Q5K854_CRYNJ	1.92727	0.00246804	0.00581395	959	3.41447e-06	6.5806e-06	Rho GTPase, putative OS=Cryptococcus neoformans var. neoformans serotype D (strain JEC21 / ATCC MYA-565) OX=214684 GN=CNM00070 PE=4 SV=1
	tr|Q5KAB9|Q5KAB9_CRYNJ	1.44143	0.0025495	0.00813953	562	0.000395943	0.000570723	Ribosomal protein, putative OS=Cryptococcus neoformans var. neoformans serotype D (strain JEC21 / ATCC MYA-565) OX=214684 GN=CNJ02260 PE=3 SV=1
IgM	tr|Q5KAB5|Q5KAB5_CRYNJ	-1.30281	0.00203617	0.00465116	442	7.89412e-05	6.0593e-05	Protein transport protein SEC31 OS=Cryptococcus neoformans var. neoformans serotype D (strain JEC21 / ATCC MYA-565) OX=214684 GN=CNJ02300 PE=3 SV=2
	tr|Q5KB61|Q5KB61_CRYNJ	-1.606	0.00428684	0.0104651	1899	5.29792e-06	3.29883e-06	U4/U6.U5 tri-snRNP-associated protein 1 OS=Cryptococcus neoformans var. neoformans serotype D (strain JEC21 / ATCC MYA-565) OX=214684 GN=CNI03670 PE=3 SV=1
	tr|Q5KAD2|Q5KAD2_CRYNJ	-1.89413	0.00325825	0.00930233	406	1.2642e-05	6.67432e-06	Stress-response A/B barrel domain-containing protein OS=Cryptococcus neoformans var. neoformans serotype D (strain JEC21 / ATCC MYA-565) OX=214684 GN=CNJ02120 PE=4 SV=1
	tr|Q5KAC1|Q5KAC1_CRYNJ	-2.51822	0.011156	0.0290698	1554	8.54828e-06	3.39457e-06	Signal recognition particle protein, putative OS=Cryptococcus neoformans var. neoformans serotype D (strain JEC21 / ATCC MYA-565) OX=214684 GN=CNJ02240 PE=4 SV=1
	sp|P0CP36|NTE1_CRYNJ	-2.7496	0.0127402	0.0325581	1269	1.89682e-05	6.89854e-06	Lysophospholipase NTE1 OS=Cryptococcus neoformans var. neoformans serotype D (strain JEC21 / ATCC MYA-565) OX=214684 GN=NTE1 PE=3 SV=1
	tr|Q5K9W7|Q5K9W7_CRYNJ	-3.03229	0.0297286	0.05	1147	6.72458e-06	2.21765e-06	Uncharacterized protein OS=Cryptococcus neoformans var. neoformans serotype D (strain JEC21 / ATCC MYA-565) OX=214684 GN=CNK00450 PE=4 SV=1
	tr|Q5KC67|Q5KC67_CRYNJ	-3.80014	0.0348272	0.05	1920	9.62263e-06	2.53218e-06	Oxidoreductase, putative OS=Cryptococcus neoformans var. neoformans serotype D (strain JEC21 / ATCC MYA-565) OX=214684 GN=CNI00060 PE=4 SV=1
	tr|Q5KHG2|Q5KHG2_CRYNJ	-4.09055	0.0220812	0.05	1716	0.000126031	3.08104e-05	Cobalamin synthesis protein, putative OS=Cryptococcus neoformans var. neoformans serotype D (strain JEC21 / ATCC MYA-565) OX=214684 GN=CNE00170 PE=3 SV=1
	tr|Q5KHB4|Q5KHB4_CRYNJ	-34.5609	0.000768963	0.00232558	2391	5.89177e-05	1.70475e-06	Lethal giant larvae (Lgl)-like C-terminal domain-containing protein OS=Cryptococcus neoformans var. neoformans serotype D (strain JEC21 / ATCC MYA-565) OX=214684 GN=CNE00620 PE=3 SV=2

## Sheet: Control x IgG 24 hours
Sample	Locus	Fold Change	pValue	BH-Critical-Value	GPI (Index in the sparse matrix)	Signal(Bottom)	Signal(Top)	Description
Control	tr|Q5KHL3|Q5KHL3_CRYNJ	6.59903	0.000283314	0.00340909	1655	1.83799e-06	1.2129e-05	Endoplasmic reticulum protein OS=Cryptococcus neoformans var. neoformans serotype D (strain JEC21 / ATCC MYA-565) OX=214684 GN=CND06070 PE=4 SV=1
	tr|Q5KMJ6|Q5KMJ6_CRYNJ	4.76358	0.0491672	0.05	1314	2.66227e-06	1.26819e-05	1-(5-phosphoribosyl)-5-[(5-phosphoribosylamino)methylideneamino] imidazole-4-carboxamide isomerase OS=Cryptococcus neoformans var. neoformans serotype D (strain JEC21 / ATCC MYA-565) OX=214684 GN=CNB01460 PE=3 SV=1
	tr|Q5KKZ9|Q5KKZ9_CRYNJ	3.10848	0.0147462	0.0397727	1346	6.31595e-06	1.9633e-05	U4/U6.U5 tri-snRNP-associated protein 2 OS=Cryptococcus neoformans var. neoformans serotype D (strain JEC21 / ATCC MYA-565) OX=214684 GN=CNC01280 PE=4 SV=1
	tr|A0A0S2LHZ7|A0A0S2LHZ7_CRYNJ	3.03806	0.00606596	0.0159091	1885	4.2119e-06	1.2796e-05	5-formyltetrahydrofolate cyclo-ligase OS=Cryptococcus neoformans var. neoformans serotype D (strain JEC21 / ATCC MYA-565) OX=214684 GN=CNA05725 PE=4 SV=1
	tr|Q5KG34|Q5KG34_CRYNJ	2.89551	0.0289738	0.05	1180	1.16827e-06	3.38273e-06	Ribosomal protein/NADH dehydrogenase domain-containing protein OS=Cryptococcus neoformans var. neoformans serotype D (strain JEC21 / ATCC MYA-565) OX=214684 GN=CNE05020 PE=4 SV=1
	tr|Q5KES8|Q5KES8_CRYNJ	2.71931	0.0129252	0.0340909	1316	3.0373e-06	8.25936e-06	Uncharacterized protein OS=Cryptococcus neoformans var. neoformans serotype D (strain JEC21 / ATCC MYA-565) OX=214684 GN=CNF04410 PE=4 SV=2
	tr|Q5KFJ7|Q5KFJ7_CRYNJ	2.42441	1.64948e-05	0.00113636	1092	1.43801e-06	3.48631e-06	MIF4G domain-containing protein OS=Cryptococcus neoformans var. neoformans serotype D (strain JEC21 / ATCC MYA-565) OX=214684 GN=CNF01510 PE=4 SV=2
	tr|Q5KDZ7|Q5KDZ7_CRYNJ	2.09015	0.00404935	0.00909091	1248	2.72564e-06	5.69701e-06	Uncharacterized protein OS=Cryptococcus neoformans var. neoformans serotype D (strain JEC21 / ATCC MYA-565) OX=214684 GN=CNG02250 PE=3 SV=2
	tr|Q5KF23|Q5KF23_CRYNJ	1.62552	0.00207764	0.00795455	789	3.21583e-05	5.22742e-05	NADH-ubiquinone oxidoreductase 30.4 kDa subunit, putative OS=Cryptococcus neoformans var. neoformans serotype D (strain JEC21 / ATCC MYA-565) OX=214684 GN=CNF03360 PE=3 SV=2
	tr|Q5KI51|Q5KI51_CRYNJ	1.49717	0.00142781	0.00568182	483	0.00015545	0.000232736	40S ribosomal protein S21 OS=Cryptococcus neoformans var. neoformans serotype D (strain JEC21 / ATCC MYA-565) OX=214684 GN=CND04200 PE=3 SV=1
	tr|Q5KAI5|Q5KAI5_CRYNJ	1.46177	0.00108131	0.00454545	244	0.000526988	0.000770338	60S ribosomal protein L20 OS=Cryptococcus neoformans var. neoformans serotype D (strain JEC21 / ATCC MYA-565) OX=214684 GN=CNJ01560 PE=3 SV=2
	tr|Q5K7V3|Q5K7V3_CRYNJ	1.45548	0.000233403	0.00227273	63	0.000118995	0.000173195	Carbamoyl-phosphate synthase arginine-specific large chain OS=Cryptococcus neoformans var. neoformans serotype D (strain JEC21 / ATCC MYA-565) OX=214684 GN=CNM01170 PE=4 SV=1
IgG	tr|Q5KQ67|Q5KQ67_CRYNJ	-2.21064	0.00616667	0.0170455	1893	4.54185e-06	2.05454e-06	Alcohol dehydrogenase, putative OS=Cryptococcus neoformans var. neoformans serotype D (strain JEC21 / ATCC MYA-565) OX=214684 GN=CNA00280 PE=4 SV=1
	tr|Q5KP97|Q5KP97_CRYNJ	-2.49756	0.00921988	0.0238636	1141	1.31928e-05	5.2823e-06	DNA topoisomerase 2 OS=Cryptococcus neoformans var. neoformans serotype D (strain JEC21 / ATCC MYA-565) OX=214684 GN=CNA03600 PE=3 SV=1
	tr|Q5KF96|Q5KF96_CRYNJ	-2.51299	0.0149004	0.0431818	1557	1.29584e-05	5.15657e-06	Peroxisomal hydratase-dehydrogenase-epimerase (Hde), putative OS=Cryptococcus neoformans var. neoformans serotype D (strain JEC21 / ATCC MYA-565) OX=214684 GN=CNF02530 PE=3 SV=1
	tr|Q5K6V0|Q5K6V0_CRYNJ	-3.09692	0.0299072	0.05	1628	4.7839e-06	1.54473e-06	DUF255 domain-containing protein OS=Cryptococcus neoformans var. neoformans serotype D (strain JEC21 / ATCC MYA-565) OX=214684 GN=CNN02190 PE=4 SV=1
	tr|Q5KDB7|Q5KDB7_CRYNJ	-3.10863	0.0495605	0.05	2193	4.77307e-06	1.53543e-06	Ubiquitin-protein ligase, putative OS=Cryptococcus neoformans var. neoformans serotype D (strain JEC21 / ATCC MYA-565) OX=214684 GN=CNG04610 PE=3 SV=2
	tr|Q5K717|Q5K717_CRYNJ	-3.60588	0.0111316	0.0272727	1690	7.66299e-06	2.12514e-06	Solute carrier family 25 (Mitochondrial citrate transporter), member 1 OS=Cryptococcus neoformans var. neoformans serotype D (strain JEC21 / ATCC MYA-565) OX=214684 GN=CNN01450 PE=3 SV=2
	tr|Q5K6Z1|Q5K6Z1_CRYNJ	-6.39486	0.00480564	0.0102273	818	0.000105716	1.65314e-05	mRNA processing-related protein, putative OS=Cryptococcus neoformans var. neoformans serotype D (strain JEC21 / ATCC MYA-565) OX=214684 GN=CNN01710 PE=4 SV=1
	tr|Q5KKZ8|Q5KKZ8_CRYNJ	-10.1896	0.0487161	0.05	2460	3.71492e-05	3.64581e-06	Aldo-keto reductase, putative OS=Cryptococcus neoformans var. neoformans serotype D (strain JEC21 / ATCC MYA-565) OX=214684 GN=CNC01290 PE=4 SV=2
