# Supplementary material for: Effects of human immunoglobulins on Cryptococcus neoformans morphology and proteome
Source: mBio. 2026 Feb 9;17(3):e03827-25. doi: 10.1128/mbio.03827-25 (PMC12977590; doi:10.1128/mbio.03827-25)
Supplement: Table S3, part 2 — Proteins with significantly altered abundance in the experimental groups at 48 hours. [file mbio.03827-25-s0005.xlsx]

## Sheet: Control x IgA 48 hours
Sample	Locus	Fold Change	pValue	BH-Critical-Value	GPI (Index in the sparse matrix)	Signal(Bottom)	Signal(Top)	Description
Control	sp|P0CP50|PAN3_CRYNJ	17.9581	0.00624493	0.00804598	1657	1.37128e-06	2.46255e-05	PAN2-PAN3 deadenylation complex subunit PAN3 OS=Cryptococcus neoformans var. neoformans serotype D (strain JEC21 / ATCC MYA-565) OX=214684 GN=PAN3 PE=3 SV=1
	tr|Q5K8Z0|Q5K8Z0_CRYNJ	7.79592	0.0430062	0.0465517	1809	5.17026e-06	4.03069e-05	Stomatin-like protein, putative OS=Cryptococcus neoformans var. neoformans serotype D (strain JEC21 / ATCC MYA-565) OX=214684 GN=CNL03990 PE=3 SV=1
	tr|Q5KJ07|Q5KJ07_CRYNJ	6.95902	0.0186632	0.0212644	2482	1.95254e-05	0.000135878	Copper transport protein OS=Cryptococcus neoformans var. neoformans serotype D (strain JEC21 / ATCC MYA-565) OX=214684 GN=CND01080 PE=3 SV=2
	tr|Q5K8Q9|Q5K8Q9_CRYNJ	3.79072	0.0106823	0.0126437	933	1.3686e-05	5.18797e-05	Methylenetetrahydrofolate reductase (NADPH), putative OS=Cryptococcus neoformans var. neoformans serotype D (strain JEC21 / ATCC MYA-565) OX=214684 GN=CNL04820 PE=3 SV=1
	tr|Q5KF96|Q5KF96_CRYNJ	3.38266	0.0135287	0.0183908	1557	9.90913e-06	3.35193e-05	Peroxisomal hydratase-dehydrogenase-epimerase (Hde), putative OS=Cryptococcus neoformans var. neoformans serotype D (strain JEC21 / ATCC MYA-565) OX=214684 GN=CNF02530 PE=3 SV=1
	tr|Q5KK57|Q5KK57_CRYNJ	3.07519	0.0207978	0.0229885	864	2.38484e-05	7.33385e-05	Dihydroxyacetone kinase 1, putative OS=Cryptococcus neoformans var. neoformans serotype D (strain JEC21 / ATCC MYA-565) OX=214684 GN=CNC04180 PE=3 SV=1
	sp|P0CP22|CCR4_CRYNJ	2.9086	0.0340672	0.0373563	1714	2.44837e-06	7.12134e-06	CCR4-Not complex 3'-5'-exoribonuclease subunit Ccr4 OS=Cryptococcus neoformans var. neoformans serotype D (strain JEC21 / ATCC MYA-565) OX=214684 GN=CCR4 PE=3 SV=1
	tr|Q5KH20|Q5KH20_CRYNJ	2.86359	0.00499396	0.00632184	1145	7.29167e-06	2.08803e-05	Uncharacterized protein OS=Cryptococcus neoformans var. neoformans serotype D (strain JEC21 / ATCC MYA-565) OX=214684 GN=CNE01550 PE=4 SV=1
	tr|Q5KB61|Q5KB61_CRYNJ	2.63417	0.0303871	0.033908	1899	1.56393e-06	4.11965e-06	U4/U6.U5 tri-snRNP-associated protein 1 OS=Cryptococcus neoformans var. neoformans serotype D (strain JEC21 / ATCC MYA-565) OX=214684 GN=CNI03670 PE=3 SV=1
	tr|Q5KFN0|Q5KFN0_CRYNJ	2.57651	0.00310684	0.00402299	1450	9.04389e-06	2.33016e-05	Heme oxygenase 2, putative OS=Cryptococcus neoformans var. neoformans serotype D (strain JEC21 / ATCC MYA-565) OX=214684 GN=CNF01200 PE=4 SV=1
	tr|Q5KEH6|Q5KEH6_CRYNJ	2.55437	0.0214345	0.0247126	1139	1.53425e-05	3.91905e-05	Uncharacterized protein OS=Cryptococcus neoformans var. neoformans serotype D (strain JEC21 / ATCC MYA-565) OX=214684 GN=CNG00490 PE=4 SV=1
	tr|Q5KLE0|Q5KLE0_CRYNJ	2.36929	0.0217495	0.0258621	954	1.28294e-05	3.03966e-05	Expressed protein OS=Cryptococcus neoformans var. neoformans serotype D (strain JEC21 / ATCC MYA-565) OX=214684 GN=CNB05610 PE=4 SV=1
	tr|Q5KDT6|Q5KDT6_CRYNJ	2.1759	0.0286545	0.0316092	1324	4.64263e-06	1.01019e-05	Processing of 20S pre-rRNA-related protein, putative OS=Cryptococcus neoformans var. neoformans serotype D (strain JEC21 / ATCC MYA-565) OX=214684 GN=CNG02830 PE=3 SV=1
	tr|A0A0S2LI73|A0A0S2LI73_CRYNJ	2.05805	0.00364963	0.0045977	2694	1.55594e-06	3.20221e-06	DASH complex subunit DAD3 OS=Cryptococcus neoformans var. neoformans serotype D (strain JEC21 / ATCC MYA-565) OX=214684 GN=CNB03235 PE=3 SV=1
	tr|Q5KPJ0|Q5KPJ0_CRYNJ	1.83562	0.0115501	0.0137931	2209	8.12104e-06	1.49071e-05	6-phosphogluconate dehydrogenase NADP-binding domain-containing protein OS=Cryptococcus neoformans var. neoformans serotype D (strain JEC21 / ATCC MYA-565) OX=214684 GN=CNA02630 PE=4 SV=2
	tr|Q5KHW3|Q5KHW3_CRYNJ	1.70135	0.00861762	0.0103448	713	6.26574e-06	1.06602e-05	ATP-dependent RNA helicase DOB1 OS=Cryptococcus neoformans var. neoformans serotype D (strain JEC21 / ATCC MYA-565) OX=214684 GN=CND05090 PE=3 SV=1
	tr|Q5K9A0|Q5K9A0_CRYNJ	1.61692	0.00496285	0.00574713	2174	3.54163e-06	5.72654e-06	Cytoplasm protein, putative OS=Cryptococcus neoformans var. neoformans serotype D (strain JEC21 / ATCC MYA-565) OX=214684 GN=CNK02680 PE=3 SV=1
IgA	tr|Q5KP23|Q5KP23_CRYNJ	-1.18338	0.000369773	0.000574713	1369	5.48695e-06	4.63667e-06	NECAP PHear domain-containing protein OS=Cryptococcus neoformans var. neoformans serotype D (strain JEC21 / ATCC MYA-565) OX=214684 GN=CNA04470 PE=4 SV=1
	tr|Q5KQ19|Q5KQ19_CRYNJ	-1.52258	0.00136506	0.00229885	2587	2.29478e-06	1.50717e-06	NudC domain-containing protein 1 OS=Cryptococcus neoformans var. neoformans serotype D (strain JEC21 / ATCC MYA-565) OX=214684 GN=CNA00770 PE=4 SV=1
	tr|Q5KP24|Q5KP24_CRYNJ	-1.56063	0.0021208	0.00287356	665	3.49452e-05	2.23917e-05	Expressed protein OS=Cryptococcus neoformans var. neoformans serotype D (strain JEC21 / ATCC MYA-565) OX=214684 GN=CNA04460 PE=4 SV=1
	tr|Q5KCJ6|Q5KCJ6_CRYNJ	-1.57552	0.0050514	0.00689655	1467	1.88435e-05	1.19601e-05	Caprin-1 dimerization domain-containing protein OS=Cryptococcus neoformans var. neoformans serotype D (strain JEC21 / ATCC MYA-565) OX=214684 GN=CNH01250 PE=4 SV=1
	tr|Q5KAM4|Q5KAM4_CRYNJ	-1.65254	0.00388329	0.00517241	632	1.82951e-05	1.10709e-05	Stearoyl-CoA 9-desaturase, putative OS=Cryptococcus neoformans var. neoformans serotype D (strain JEC21 / ATCC MYA-565) OX=214684 GN=CNJ01180 PE=3 SV=1
	tr|Q5KF04|Q5KF04_CRYNJ	-1.71189	0.00296523	0.00344828	705	2.85244e-05	1.66625e-05	Ubiquinol-cytochrome C reductase hinge domain-containing protein OS=Cryptococcus neoformans var. neoformans serotype D (strain JEC21 / ATCC MYA-565) OX=214684 GN=CNF03560 PE=3 SV=2
	sp|P0CQ82|DBP4_CRYNJ	-1.72288	0.00709448	0.00977011	2159	4.7736e-06	2.77071e-06	ATP-dependent RNA helicase DBP4 OS=Cryptococcus neoformans var. neoformans serotype D (strain JEC21 / ATCC MYA-565) OX=214684 GN=DBP4 PE=3 SV=1
	tr|Q5KNI2|Q5KNI2_CRYNJ	-1.78767	0.0100243	0.012069	2003	6.64536e-06	3.71733e-06	Chromatin remodeling-related protein, putative OS=Cryptococcus neoformans var. neoformans serotype D (strain JEC21 / ATCC MYA-565) OX=214684 GN=CNA06400 PE=4 SV=2
	tr|Q5KNH3|Q5KNH3_CRYNJ	-1.83367	0.00878429	0.0109195	1767	4.00248e-06	2.18277e-06	Cytoplasm protein, putative OS=Cryptococcus neoformans var. neoformans serotype D (strain JEC21 / ATCC MYA-565) OX=214684 GN=CNA06490 PE=3 SV=1
	tr|Q5KEN7|Q5KEN7_CRYNJ	-1.8353	0.000724372	0.00114943	1491	5.5803e-06	3.04054e-06	Ribosome biogenesis protein UTP30 OS=Cryptococcus neoformans var. neoformans serotype D (strain JEC21 / ATCC MYA-565) OX=214684 GN=CNF04820 PE=4 SV=1
	tr|Q5KHU5|Q5KHU5_CRYNJ	-1.8727	0.0122115	0.0155172	982	1.58839e-05	8.48182e-06	Carboxypeptidase D OS=Cryptococcus neoformans var. neoformans serotype D (strain JEC21 / ATCC MYA-565) OX=214684 GN=CND05270 PE=4 SV=1
	tr|Q5KBZ8|Q5KBZ8_CRYNJ	-2.25522	0.0124353	0.016092	1406	1.22861e-05	5.44786e-06	Phosphoglycerate mutase OS=Cryptococcus neoformans var. neoformans serotype D (strain JEC21 / ATCC MYA-565) OX=214684 GN=CNI00820 PE=4 SV=1
	tr|Q5K7R1|Q5K7R1_CRYNJ	-2.27537	0.0108645	0.0132184	1933	6.62121e-06	2.90995e-06	Conserved oligomeric Golgi complex subunit 4 OS=Cryptococcus neoformans var. neoformans serotype D (strain JEC21 / ATCC MYA-565) OX=214684 GN=CNM01570 PE=3 SV=1
	tr|Q5KBI4|Q5KBI4_CRYNJ	-2.28557	0.0329746	0.0356322	1573	1.27121e-05	5.56189e-06	Uricase OS=Cryptococcus neoformans var. neoformans serotype D (strain JEC21 / ATCC MYA-565) OX=214684 GN=CNI02420 PE=3 SV=1
	tr|Q5KPU5|Q5KPU5_CRYNJ	-2.31504	0.0292936	0.0327586	231	9.58953e-05	4.14227e-05	Alternative oxidase OS=Cryptococcus neoformans var. neoformans serotype D (strain JEC21 / ATCC MYA-565) OX=214684 GN=CNA01500 PE=3 SV=1
	tr|Q5KAJ6|Q5KAJ6_CRYNJ	-2.40566	0.00931091	0.0114943	976	5.86575e-05	2.43831e-05	Dolichyl-diphosphooligosaccharide--protein glycosyltransferase subunit 1 OS=Cryptococcus neoformans var. neoformans serotype D (strain JEC21 / ATCC MYA-565) OX=214684 GN=CNJ01460 PE=3 SV=1
	tr|Q5KA63|Q5KA63_CRYNJ	-2.43347	0.046566	0.05	289	2.5499e-05	1.04784e-05	glutamate synthase (NADH) OS=Cryptococcus neoformans var. neoformans serotype D (strain JEC21 / ATCC MYA-565) OX=214684 GN=CNJ02910 PE=3 SV=1
	tr|Q5KBZ0|Q5KBZ0_CRYNJ	-2.65406	0.00584646	0.00747126	2931	5.63428e-06	2.12289e-06	Succinate-semialdehyde dehydrogenase (NAD(P)+), putative OS=Cryptococcus neoformans var. neoformans serotype D (strain JEC21 / ATCC MYA-565) OX=214684 GN=CNI00900 PE=3 SV=1
	tr|Q5K7P0|Q5K7P0_CRYNJ	-2.77826	0.0134025	0.0172414	544	1.71681e-05	6.17944e-06	Aconitate hydratase, mitochondrial OS=Cryptococcus neoformans var. neoformans serotype D (strain JEC21 / ATCC MYA-565) OX=214684 GN=CNM01770 PE=3 SV=1
	tr|Q5KJI1|Q5KJI1_CRYNJ	-4.74991	0.00643221	0.00862069	1667	1.71557e-05	3.6118e-06	Nonmuscle myosin heavy chain b, putative OS=Cryptococcus neoformans var. neoformans serotype D (strain JEC21 / ATCC MYA-565) OX=214684 GN=CNC06470 PE=3 SV=1
	tr|Q5K9J2|Q5K9J2_CRYNJ	-4.79681	0.0215112	0.0252874	999	5.45095e-05	1.13637e-05	Tim44-like domain-containing protein OS=Cryptococcus neoformans var. neoformans serotype D (strain JEC21 / ATCC MYA-565) OX=214684 GN=CNK01750 PE=4 SV=1
	tr|Q5KJL8|Q5KJL8_CRYNJ	-5.1981	0.0141545	0.0189655	1084	8.16047e-06	1.56989e-06	Nucleus protein, putative OS=Cryptococcus neoformans var. neoformans serotype D (strain JEC21 / ATCC MYA-565) OX=214684 GN=CNC06080 PE=4 SV=2
	sp|P0CR56|PRP45_CRYNJ	-5.32341	0.0205779	0.0224138	837	1.53829e-05	2.88967e-06	Pre-mRNA-processing protein 45 OS=Cryptococcus neoformans var. neoformans serotype D (strain JEC21 / ATCC MYA-565) OX=214684 GN=PRP45 PE=3 SV=1
	tr|A0A0S2M670|A0A0S2M670_CRYNJ	-8.51167	0.0368067	0.0425287	1280	2.40909e-05	2.83034e-06	Trafficking protein particle complex subunit OS=Cryptococcus neoformans var. neoformans serotype D (strain JEC21 / ATCC MYA-565) OX=214684 GN=CNH02515 PE=3 SV=1
	tr|Q5KCA4|Q5KCA4_CRYNJ	-10.7495	0.00118151	0.00172414	656	6.81719e-05	6.34187e-06	Eukaryotic translation initiation factor 2A OS=Cryptococcus neoformans var. neoformans serotype D (strain JEC21 / ATCC MYA-565) OX=214684 GN=CNH00340 PE=3 SV=1

## Sheet: Control x IgM 48 hours
Sample	Locus	Fold Change	pValue	BH-Critical-Value	GPI (Index in the sparse matrix)	Signal(Bottom)	Signal(Top)	Description
Control	sp|P0CP50|PAN3_CRYNJ	9.77223	0.00734595	0.0126984	1657	2.51995e-06	2.46255e-05	PAN2-PAN3 deadenylation complex subunit PAN3 OS=Cryptococcus neoformans var. neoformans serotype D (strain JEC21 / ATCC MYA-565) OX=214684 GN=PAN3 PE=3 SV=1
	tr|Q5KIS9|Q5KIS9_CRYNJ	4.37742	0.0313039	0.05	1124	3.30847e-06	1.44826e-05	Endopeptidase, putative OS=Cryptococcus neoformans var. neoformans serotype D (strain JEC21 / ATCC MYA-565) OX=214684 GN=CND01880 PE=4 SV=1
	tr|Q5KLE9|Q5KLE9_CRYNJ	4.29167	0.0446091	0.05	2154	1.80753e-06	7.7573e-06	Nop domain-containing protein OS=Cryptococcus neoformans var. neoformans serotype D (strain JEC21 / ATCC MYA-565) OX=214684 GN=CNB05520 PE=3 SV=1
	tr|Q5KF57|Q5KF57_CRYNJ	4.05533	0.0455526	0.05	1815	4.17204e-05	0.00016919	Expressed protein OS=Cryptococcus neoformans var. neoformans serotype D (strain JEC21 / ATCC MYA-565) OX=214684 GN=CNF02910 PE=4 SV=1
	sp|P0CP22|CCR4_CRYNJ	3.02765	0.0186037	0.05	1714	2.3521e-06	7.12134e-06	CCR4-Not complex 3'-5'-exoribonuclease subunit Ccr4 OS=Cryptococcus neoformans var. neoformans serotype D (strain JEC21 / ATCC MYA-565) OX=214684 GN=CCR4 PE=3 SV=1
	tr|Q5KQ07|Q5KQ07_CRYNJ	2.77488	0.0364659	0.05	950	3.37484e-06	9.36477e-06	DNA replication licensing factor MCM3 OS=Cryptococcus neoformans var. neoformans serotype D (strain JEC21 / ATCC MYA-565) OX=214684 GN=CNA00900 PE=3 SV=2
	tr|Q5KF96|Q5KF96_CRYNJ	2.4309	0.0307142	0.05	1557	1.37888e-05	3.35193e-05	Peroxisomal hydratase-dehydrogenase-epimerase (Hde), putative OS=Cryptococcus neoformans var. neoformans serotype D (strain JEC21 / ATCC MYA-565) OX=214684 GN=CNF02530 PE=3 SV=1
	tr|Q5KHW3|Q5KHW3_CRYNJ	2.31002	0.000853681	0.0015873	713	4.61477e-06	1.06602e-05	ATP-dependent RNA helicase DOB1 OS=Cryptococcus neoformans var. neoformans serotype D (strain JEC21 / ATCC MYA-565) OX=214684 GN=CND05090 PE=3 SV=1
	tr|Q5KEG3|Q5KEG3_CRYNJ	1.9745	0.00403958	0.00873016	2467	1.73504e-06	3.42583e-06	1-phosphatidylinositol 4-kinase, putative OS=Cryptococcus neoformans var. neoformans serotype D (strain JEC21 / ATCC MYA-565) OX=214684 GN=CNG00610 PE=3 SV=1
	tr|A0A0S2LI73|A0A0S2LI73_CRYNJ	1.48297	0.0039034	0.00714286	2694	2.15932e-06	3.20221e-06	DASH complex subunit DAD3 OS=Cryptococcus neoformans var. neoformans serotype D (strain JEC21 / ATCC MYA-565) OX=214684 GN=CNB03235 PE=3 SV=1
	sp|P0CR76|SSU72_CRYNJ	1.43455	0.00208478	0.0047619	1511	2.43031e-06	3.48639e-06	RNA polymerase II subunit A C-terminal domain phosphatase SSU72 OS=Cryptococcus neoformans var. neoformans serotype D (strain JEC21 / ATCC MYA-565) OX=214684 GN=SSU72 PE=3 SV=1
IgM	tr|Q5KKG8|Q5KKG8_CRYNJ	1.27464	0.00134113	0.00238095	1165	1.17367e-05	1.49601e-05	ATP synthase mitochondrial F1 complex assembly factor 2 OS=Cryptococcus neoformans var. neoformans serotype D (strain JEC21 / ATCC MYA-565) OX=214684 GN=CNC03060 PE=3 SV=1
	tr|Q5K9R1|Q5K9R1_CRYNJ	-1.25475	0.00153722	0.00396825	432	5.45329e-05	4.34613e-05	Glucose-6-phosphate 1-epimerase OS=Cryptococcus neoformans var. neoformans serotype D (strain JEC21 / ATCC MYA-565) OX=214684 GN=CNK01070 PE=3 SV=1
	tr|Q5KGN0|Q5KGN0_CRYNJ	-1.4588	0.00400496	0.00793651	184	0.000122242	8.3796e-05	Cytoskeleton assembly control protein OS=Cryptococcus neoformans var. neoformans serotype D (strain JEC21 / ATCC MYA-565) OX=214684 GN=CNE03040 PE=3 SV=1
	tr|Q5KNF9|Q5KNF9_CRYNJ	-1.72422	0.00772202	0.015873	347	3.67452e-05	2.13112e-05	Ribulose-phosphate 3-epimerase OS=Cryptococcus neoformans var. neoformans serotype D (strain JEC21 / ATCC MYA-565) OX=214684 GN=CNA06630 PE=3 SV=1
	tr|Q5KEE0|Q5KEE0_CRYNJ	-1.73412	0.00720687	0.0111111	1764	1.60466e-05	9.25349e-06	Pyruvate dehydrogenase protein x component, mitochondrial, putative OS=Cryptococcus neoformans var. neoformans serotype D (strain JEC21 / ATCC MYA-565) OX=214684 GN=CNG00840 PE=3 SV=1
	tr|Q5KJV1|Q5KJV1_CRYNJ	-1.75441	0.00730049	0.0119048	274	7.09655e-05	4.04497e-05	YHM1, putative OS=Cryptococcus neoformans var. neoformans serotype D (strain JEC21 / ATCC MYA-565) OX=214684 GN=CNC05270 PE=3 SV=1
	tr|Q5KLV5|Q5KLV5_CRYNJ	-1.80087	0.00150506	0.0031746	329	7.02148e-05	3.89893e-05	Endopeptidase, putative OS=Cryptococcus neoformans var. neoformans serotype D (strain JEC21 / ATCC MYA-565) OX=214684 GN=CNB03930 PE=3 SV=1
	tr|Q5K9M6|Q5K9M6_CRYNJ	-1.83803	0.00330822	0.00634921	1923	1.44327e-05	7.85227e-06	Expressed protein OS=Cryptococcus neoformans var. neoformans serotype D (strain JEC21 / ATCC MYA-565) OX=214684 GN=CNK01440 PE=4 SV=1
	tr|Q5KHU5|Q5KHU5_CRYNJ	-1.91625	0.00326789	0.00555556	982	1.62533e-05	8.48182e-06	Carboxypeptidase D OS=Cryptococcus neoformans var. neoformans serotype D (strain JEC21 / ATCC MYA-565) OX=214684 GN=CND05270 PE=4 SV=1
	tr|Q5K7B2|Q5K7B2_CRYNJ	-1.91825	0.0122657	0.0309524	1326	1.53421e-05	7.99798e-06	Glycine cleavage system H protein OS=Cryptococcus neoformans var. neoformans serotype D (strain JEC21 / ATCC MYA-565) OX=214684 GN=CNN00460 PE=3 SV=1
	tr|Q5K9G4|Q5K9G4_CRYNJ	-1.92907	0.0108427	0.0222222	844	3.02582e-05	1.56854e-05	ATP-dependent helicase STH1/SNF2 OS=Cryptococcus neoformans var. neoformans serotype D (strain JEC21 / ATCC MYA-565) OX=214684 GN=CNK02030 PE=4 SV=2
	tr|Q5KHJ3|Q5KHJ3_CRYNJ	-2.06609	0.0109676	0.0246032	808	3.50429e-05	1.69609e-05	40S ribosomal protein S28 OS=Cryptococcus neoformans var. neoformans serotype D (strain JEC21 / ATCC MYA-565) OX=214684 GN=CND06280 PE=3 SV=2
	tr|Q5KNC5|Q5KNC5_CRYNJ	-2.11879	0.0157343	0.0420635	1775	1.16655e-05	5.50574e-06	Chromatin assembly complex protein, putative OS=Cryptococcus neoformans var. neoformans serotype D (strain JEC21 / ATCC MYA-565) OX=214684 GN=CNA06970 PE=4 SV=1
	tr|Q5KBZ8|Q5KBZ8_CRYNJ	-2.14622	0.00752373	0.0142857	1406	1.16923e-05	5.44786e-06	Phosphoglycerate mutase OS=Cryptococcus neoformans var. neoformans serotype D (strain JEC21 / ATCC MYA-565) OX=214684 GN=CNI00820 PE=4 SV=1
	tr|Q5KP67|Q5KP67_CRYNJ	-2.26025	0.01763	0.0468254	1784	5.50762e-06	2.43674e-06	Nucleoporin p58/p45 OS=Cryptococcus neoformans var. neoformans serotype D (strain JEC21 / ATCC MYA-565) OX=214684 GN=CNA04010 PE=4 SV=1
	tr|Q5K930|Q5K930_CRYNJ	-2.38341	0.0222858	0.05	1682	1.4673e-05	6.15632e-06	Nucleus protein, putative OS=Cryptococcus neoformans var. neoformans serotype D (strain JEC21 / ATCC MYA-565) OX=214684 GN=CNK03430 PE=4 SV=1
	tr|Q5KEN7|Q5KEN7_CRYNJ	-2.45042	0.00013639	0.000793651	1491	7.45059e-06	3.04054e-06	Ribosome biogenesis protein UTP30 OS=Cryptococcus neoformans var. neoformans serotype D (strain JEC21 / ATCC MYA-565) OX=214684 GN=CNF04820 PE=4 SV=1
	tr|Q5K7R1|Q5K7R1_CRYNJ	-2.48573	0.00902864	0.0174603	1933	7.23333e-06	2.90995e-06	Conserved oligomeric Golgi complex subunit 4 OS=Cryptococcus neoformans var. neoformans serotype D (strain JEC21 / ATCC MYA-565) OX=214684 GN=CNM01570 PE=3 SV=1
	sp|P0CO16|INO80_CRYNJ	-4.24002	0.0367099	0.05	2539	8.93361e-05	2.10698e-05	Chromatin-remodeling ATPase INO80 OS=Cryptococcus neoformans var. neoformans serotype D (strain JEC21 / ATCC MYA-565) OX=214684 GN=INO80 PE=3 SV=1
	tr|Q5KH52|Q5KH52_CRYNJ	-5.59369	0.00813229	0.0166667	2550	1.4791e-05	2.64423e-06	Sulfhydryl oxidase OS=Cryptococcus neoformans var. neoformans serotype D (strain JEC21 / ATCC MYA-565) OX=214684 GN=CNE01240 PE=4 SV=1

## Sheet: Control x IgG 48 hours
Sample	Locus	Fold Change	pValue	BH-Critical-Value	GPI (Index in the sparse matrix)	Signal(Bottom)	Signal(Top)	Description
Control	sp|P0CP50|PAN3_CRYNJ	12.6424	0.0296583	0.05	1657	1.94785e-06	2.46255e-05	PAN2-PAN3 deadenylation complex subunit PAN3 OS=Cryptococcus neoformans var. neoformans serotype D (strain JEC21 / ATCC MYA-565) OX=214684 GN=PAN3 PE=3 SV=1
	sp|P0CP22|CCR4_CRYNJ	3.90666	0.0053396	0.012069	1714	1.82287e-06	7.12134e-06	CCR4-Not complex 3'-5'-exoribonuclease subunit Ccr4 OS=Cryptococcus neoformans var. neoformans serotype D (strain JEC21 / ATCC MYA-565) OX=214684 GN=CCR4 PE=3 SV=1
	tr|Q5KIS9|Q5KIS9_CRYNJ	3.30701	0.0407096	0.05	1124	4.37935e-06	1.44826e-05	Endopeptidase, putative OS=Cryptococcus neoformans var. neoformans serotype D (strain JEC21 / ATCC MYA-565) OX=214684 GN=CND01880 PE=4 SV=1
	tr|Q5K8Q9|Q5K8Q9_CRYNJ	3.06394	0.0171501	0.0293103	933	1.69324e-05	5.18797e-05	Methylenetetrahydrofolate reductase (NADPH), putative OS=Cryptococcus neoformans var. neoformans serotype D (strain JEC21 / ATCC MYA-565) OX=214684 GN=CNL04820 PE=3 SV=1
	tr|Q5KPZ2|Q5KPZ2_CRYNJ	2.47468	0.00233776	0.00517241	539	2.14719e-06	5.31361e-06	Sorbitol dehydrogenase, putative OS=Cryptococcus neoformans var. neoformans serotype D (strain JEC21 / ATCC MYA-565) OX=214684 GN=CNA01050 PE=3 SV=1
	tr|Q5KF96|Q5KF96_CRYNJ	2.41408	0.026036	0.0491379	1557	1.38849e-05	3.35193e-05	Peroxisomal hydratase-dehydrogenase-epimerase (Hde), putative OS=Cryptococcus neoformans var. neoformans serotype D (strain JEC21 / ATCC MYA-565) OX=214684 GN=CNF02530 PE=3 SV=1
	tr|Q5KHW3|Q5KHW3_CRYNJ	2.28873	0.0203422	0.0362069	713	4.6577e-06	1.06602e-05	ATP-dependent RNA helicase DOB1 OS=Cryptococcus neoformans var. neoformans serotype D (strain JEC21 / ATCC MYA-565) OX=214684 GN=CND05090 PE=3 SV=1
	tr|Q5K8S2|Q5K8S2_CRYNJ	2.07457	0.00470072	0.00689655	1672	2.62544e-06	5.44665e-06	Membrane fraction protein, putative OS=Cryptococcus neoformans var. neoformans serotype D (strain JEC21 / ATCC MYA-565) OX=214684 GN=CNL04690 PE=3 SV=1
	tr|Q5KH20|Q5KH20_CRYNJ	1.92525	0.0124711	0.0206897	1145	1.08455e-05	2.08803e-05	Uncharacterized protein OS=Cryptococcus neoformans var. neoformans serotype D (strain JEC21 / ATCC MYA-565) OX=214684 GN=CNE01550 PE=4 SV=1
IgG	tr|Q5KAY4|Q5KAY4_CRYNJ	-1.50309	0.00224906	0.00344828	1054	3.95684e-05	2.63247e-05	Cysteine-type peptidase, putative OS=Cryptococcus neoformans var. neoformans serotype D (strain JEC21 / ATCC MYA-565) OX=214684 GN=CNJ00030 PE=4 SV=1
	tr|Q5KG48|Q5KG48_CRYNJ	-1.58038	0.0054444	0.012931	1951	9.53444e-06	6.03301e-06	Expressed protein OS=Cryptococcus neoformans var. neoformans serotype D (strain JEC21 / ATCC MYA-565) OX=214684 GN=CNE04880 PE=4 SV=1
	tr|Q5KDR1|Q5KDR1_CRYNJ	-1.76616	0.00502851	0.00948276	829	1.60855e-05	9.10761e-06	Spliceosome assembly-related protein, putative OS=Cryptococcus neoformans var. neoformans serotype D (strain JEC21 / ATCC MYA-565) OX=214684 GN=CNG03090 PE=4 SV=1
	tr|Q5KHJ3|Q5KHJ3_CRYNJ	-1.92343	0.00857744	0.0163793	808	3.26232e-05	1.69609e-05	40S ribosomal protein S28 OS=Cryptococcus neoformans var. neoformans serotype D (strain JEC21 / ATCC MYA-565) OX=214684 GN=CND06280 PE=3 SV=2
	sp|P0CM62|CFT1_CRYNJ	-2.05527	0.0114273	0.0189655	1096	4.89339e-06	2.3809e-06	Protein CFT1 OS=Cryptococcus neoformans var. neoformans serotype D (strain JEC21 / ATCC MYA-565) OX=214684 GN=CFT1 PE=3 SV=1
	sp|P0CN06|DCN1_CRYNJ	-2.14065	0.0221339	0.0413793	1454	5.86955e-06	2.74194e-06	Defective in cullin neddylation protein 1 OS=Cryptococcus neoformans var. neoformans serotype D (strain JEC21 / ATCC MYA-565) OX=214684 GN=DCN1 PE=3 SV=1
	tr|Q5KGI6|Q5KGI6_CRYNJ	-2.14637	0.000711412	0.00172414	1343	1.47904e-05	6.89091e-06	alpha-amylase OS=Cryptococcus neoformans var. neoformans serotype D (strain JEC21 / ATCC MYA-565) OX=214684 GN=CNE03480 PE=3 SV=1
	tr|Q5KD57|Q5KD57_CRYNJ	-2.20027	0.00474056	0.00775862	1598	5.52373e-05	2.51047e-05	Glycogenin glucosyltransferase, putative OS=Cryptococcus neoformans var. neoformans serotype D (strain JEC21 / ATCC MYA-565) OX=214684 GN=CNH03380 PE=4 SV=1
	sp|P0CR98|TIM10_CRYNJ	-2.29109	0.00233394	0.00431034	688	1.14731e-05	5.00771e-06	Mitochondrial import inner membrane translocase subunit TIM10 OS=Cryptococcus neoformans var. neoformans serotype D (strain JEC21 / ATCC MYA-565) OX=214684 GN=TIM10 PE=3 SV=1
	tr|Q5KEI8|Q5KEI8_CRYNJ	-2.57884	0.0297837	0.05	2163	7.55083e-06	2.928e-06	Plasma membrane ATPase OS=Cryptococcus neoformans var. neoformans serotype D (strain JEC21 / ATCC MYA-565) OX=214684 GN=CNG00380 PE=3 SV=1
	tr|Q5KCA4|Q5KCA4_CRYNJ	-2.83804	0.000490056	0.000862069	656	1.79985e-05	6.34187e-06	Eukaryotic translation initiation factor 2A OS=Cryptococcus neoformans var. neoformans serotype D (strain JEC21 / ATCC MYA-565) OX=214684 GN=CNH00340 PE=3 SV=1
	tr|Q5KDL5|Q5KDL5_CRYNJ	-3.67172	0.00502491	0.00862069	1870	9.81883e-06	2.67417e-06	Expressed protein OS=Cryptococcus neoformans var. neoformans serotype D (strain JEC21 / ATCC MYA-565) OX=214684 GN=CNG03530 PE=4 SV=1
	sp|P0CR56|PRP45_CRYNJ	-4.74259	0.00197238	0.00258621	837	1.37045e-05	2.88967e-06	Pre-mRNA-processing protein 45 OS=Cryptococcus neoformans var. neoformans serotype D (strain JEC21 / ATCC MYA-565) OX=214684 GN=PRP45 PE=3 SV=1
